# Supplementary material for: Plasma proteome profiling reveals biomarkers of chemotherapy resistance in patients with advanced colorectal cancer
Source: Quant Biol. 2024 Feb 14;12(2):215–24. doi: 10.1002/qub2.34 (PMC12806364; doi:10.1002/qub2.34)
Supplement: Supplementary file 2 — Table S1 [file QUB2-12-215-s002.csv]

Table S1. Quantification of 5 technical workflow replicates.
Protein IDs	Gene names	LFQ intensity 1	LFQ intensity 2	LFQ intensity 3	LFQ intensity 4	LFQ intensity 5
P04217;M0R009;CON__Q2KJF1	A1BG	1012300000	999450000	948280000	1010900000	1002600000
P01023;H0YFH1;F8W7L3;CON__ENSEMBL:ENSBTAP00000024146;F5H1E8	A2M	2704500000	2854600000	2736400000	2833200000	2815100000
A0A6Q8PF77;A0A6Q8PHP3;A0A6Q8PHP7;A0A6Q8PH44;A0A6Q8PFK3;A0A6Q8PHJ2;A0A6Q8PGB5;A0A6Q8PGR9;A0A6Q8PGE8;A0A6Q8PF33;A0A6Q8PFY2;A0A6Q8PGN5;H3BPK7;P49588	AARS	0	0	0	0	0
H7C245;Q9NP58	ABCB6	0	0	0	0	0
A6NL76;P68133;P68032;A0A804HKV3	ACTA1;ACTC1	106560000	107750000	0	0	0
P63261;A0A804GS07;P60709;I3L1U9;I3L3R2;I3L4N8;I3L3I0;E7EVS6;J3KT65;K7EM38;A0A2R8YGF8;A0A2R8Y793;A0A6Q8PH58;G5E9R0;A0A6Q8PFE4;Q6S8J3;A5A3E0;P0CG38;C9JZR7;P63267;C9JUM1;P62736;F8WCH0;F6UVQ4;F8WB63;C9JTX5;F6QUT6;Q9BYX7;P0CG39;C9JFL5;B8ZZJ2;A0A7P0TBL1;Q562R1;A0A2R8YEA7;A0A6Q8PGD7	ACTG1;ACTB;POTEE;POTEF	121990000	93098000	71953000	65503000	48957000
H7C144;F5GXS2;O43707	ACTN4	165330000	227060000	390550000	301010000	177080000
P43652;CON__REFSEQ:XP_585019	AFM	232680000	236240000	240870000	234210000	244020000
A0A7P0TAP4;A0A7P0Z441;A0A7P0T9S6;A0A7P0TA52;A0A7P0TBH1;A0A7P0T8D1;P01019	AGT	177750000	204390000	196940000	184470000	201210000
P02765;C9JV77;CON__P12763	AHSG	884400000	1010400000	921880000	1089600000	934820000
A0A0C4DGB6;H7C013	ALB	26615000	26356000	24654000	24422000	28157000
P02760;S4R471;S4R3Y4;CON__P00978	AMBP	449940000	456500000	472810000	511560000	482840000
P02743	APCS	290970000	342290000	335490000	329810000	327820000
P02647;F8W696;CON__P15497	APOA1	9506300000	9971000000	10276000000	10161000000	10302000000
V9GYM3;P02652;V9GYE3;V9GYG9;V9GYC1;V9GYS1	APOA2	3449300000	3870900000	3682200000	3661400000	3818300000
P06727	APOA4	506820000	524750000	515300000	515450000	540810000
P04114;A8MUN2;A0A669KB70;CON__ENSEMBL:ENSBTAP00000032840	APOB	689720000	709370000	726780000	731310000	735870000
K7ERI9;P02654;K7EJI9;K7ELM9;K7EPF9;K7EKP1	APOC1	336300000	373780000	374330000	401610000	425110000
B0YIW2;P02656	APOC3	1299400000	1539900000	1527600000	1603100000	1597900000
P55056	APOC4	24273000	34474000	30775000	34633000	30546000
K7ER74;P02655;Q6P163;K7EMC3;V9GYJ8	APOC4-APOC2;APOC2	432940000	376090000	428590000	449250000	470260000
C9JF17;P05090;C9JX71;F8WBT9	APOD	480490000	470800000	502290000	524340000	518550000
P02649;H0Y7L5;E9PEV4;E7ERP7;CON__Q03247	APOE	556120000	572720000	555170000	560000000	566900000
Q13790	APOF	118760000	121760000	119760000	114380000	133600000
P02749;J3QRN2;J3QLI0;J3KS17;CON__P17690	APOH	1548700000	1833200000	1635100000	1752200000	1792700000
O14791;B1AH96;B1AH94;B1AH95;F8WCH3	APOL1	409590000	446480000	445030000	461430000	483300000
O95445;Q5SRP5	APOM	134390000	138620000	130780000	131510000	127500000
O75882	ATRN	43299000	47563000	48177000	50341000	51342000
P25311;C9JEV0;H7BZJ8	AZGP1	405060000	426890000	448780000	482380000	473870000
P61769	B2M	61248000	62773000	0	80841000	72143000
H0Y885;P06276;H7C4Y0;F8WF14	BCHE	7969300	10637000	10373000	8584400	9596300
P43251;A0A5F9ZH15;A0A5F9ZH80	BTD	18411000	15313000	22753000	24053000	17569000
P02745;X6RLJ0	C1QA	888480000	1111800000	995170000	989670000	971310000
A0A0A0MSV6;D6R934;P02746;D6RGJ1	C1QB	251210000	289140000	266140000	275240000	263130000
I3L3Q7;I3L3B0;Q07021	C1QBP	304530000	92832000	0	0	0
P02747	C1QC	264470000	270480000	281940000	292150000	295100000
A0A3B3ISR2;B4DPQ0;P00736;F5H2D0;A0A3B3ITU4;F5H1V0;F5H6Y3;F5H3N3;F5H3A3	C1R	152070000	162100000	156520000	162370000	154970000
Q9NZP8;H0YFL7;F5H2Z5;H0YF87;H0YFJ9;F5GWF3	C1RL	47196000	48242000	45375000	49849000	56911000
P09871;F8WCZ6;H0Y5D1;F5H7T4;B5MCV4	C1S	133500000	152190000	141620000	146540000	151090000
C9IZP8	C1S	7225600	7564100	11527000	10688000	0
P06681;A0A0G2JL69;A0A0G2JIE7;H0Y3H6;B4DQI1;E9PDZ0;A0A0G2JK28;Q8N6L6;H0Y868	C2	62437000	61496000	61341000	68380000	64463000
P01024;M0QYC8;M0QXZ3;M0R0Q9;M0R1Q1;O95568	C3	2341700000	2505700000	2516100000	2571700000	2583600000
P0C0L4	C4A	298620000	319710000	314780000	307490000	274470000
P0C0L5;A0A3B3ISA6	C4B	863920000	910230000	913220000	941180000	931540000
P04003;A6PVY5;F2Z2V7;CON__Q28065	C4BPA	769460000	829720000	777180000	785460000	795650000
P20851;Q5VVQ7	C4BPB	64892000	77674000	73365000	67996000	73094000
P01031;CON__Q1A7A4	C5	103830000	111130000	111610000	114120000	116130000
P13671;C9JC72	C6	91936000	105240000	98082000	104150000	103360000
P10643;B4DLR2;Q12884	C7	241590000	270940000	272410000	261690000	268490000
P07357	C8A	155560000	157240000	153990000	158230000	157920000
P07358;F5GY80;F5H7G1	C8B	62062000	64102000	61358000	65362000	64159000
P07360;A0A3B3ITK5	C8G	100720000	99025000	95981000	88235000	100380000
P02748;CON__Q3MHN2	C9	245500000	265540000	258740000	260900000	264380000
P00915;E5RII2;E5RGU8;E5RFL2;E5RIF9;E5RG43;E5RH81;E5RHP7;E5RG81;E5RFE7	CA1	16539000	14438000	17027000	16966000	15547000
Q9H257	CARD9	36007000	33534000	32117000	35530000	32606000
B7ZAR1;E9PCA1;P48643	CCT5	23911000	8176200	0	0	0
D6RFL4;P08571	CD14	14670000	14990000	16751000	18000000	17118000
H0YDX6;H0YD13;H0YDW7;H0YCV9;H0Y2P0;H0Y5E4;P16070;E9PKC6;Q86UZ1;H0YD17	CD44	14543000	11165000	12052000	12827000	15062000
O43866	CD5L	230320000	245110000	243220000	248030000	240070000
P33151;I3L1J2;H3BPG1	CDH5	4448300	5709300	0	5228200	5237500
P11597	CETP	0	8179100	10270000	11009000	10258000
B4E1Z4;P00751;H7C5H1;A0A0G2JH38;C9JRT3;H7C526;A0A0G2JHM4;A0A0G2JJ82;F2Z3N2;A0A0G2JI59;C9JYQ5;A2ABG0;CON__Q3KUS7;F8WCJ9;A0A0G2JJM0	CFB	618690000	625060000	658570000	671140000	666340000
K7ERG9;P00746	CFD	18618000	17944000	15995000	15799000	14600000
P08603	CFH	1301300000	1358100000	1349100000	1443100000	1435900000
A0A0D9SG88;Q5TFM2	CFH	12476000	15001000	15381000	11561000	12582000
Q03591;B1AKG0	CFHR1	167110000	175050000	181320000	173340000	206490000
A0A3B3IQ51;P36980;V9GYE7;A0A3B3ISW6;A0A3B3IS00;A0A3B3IRW0;A0A3B3IS28	CFHR2	17339000	17558000	20336000	19537000	17621000
Q02985;Q6NSD3	CFHR3	12524000	13390000	11267000	11815000	11298000
Q9BXR6	CFHR5	6903100	8329100	6489000	10220000	8566900
G3XAM2;E7ETH0;P05156;A0A2R8Y3M9;D6R9Z8;CON__Q32PI4	CFI	127260000	140710000	141360000	143100000	148430000
P27918;E9PAQ1;C9J7V5	CFP	27532000	26439000	26054000	28066000	29991000
Q07065	CKAP4	0	0	9399200	17509000	0
E9PHK0;P05452	CLEC3B	34626000	41944000	39065000	38846000	36730000
J3KS13;A0A087WVQ6;Q00610	CLTC	0	0	5199600	8409700	25327000
P10909;H0YLK8;H0YC35;E7ERK6;E7ETB4;E5RJZ5;E5RG36;E5RGB0;E5RH61;H0YAS8	CLU	560270000	595200000	607870000	581500000	618020000
J3KRP0;Q96KN2	CNDP1	10707000	11584000	11534000	12762000	12672000
G3XAP6;P49747	COMP	4922700	4605500	7847900	4840500	5324700
P00450;E9PFZ2;H7C5R1;CON__ENSEMBL:ENSBTAP00000031900;D6RE86;H7C5N5	CP	1174300000	1229600000	1233200000	1207500000	1246800000
A0A087WSY5;Q96IY4;A0A6Q8PHS9;A0A6Q8PG06	CPB2	57723000	62363000	63553000	63847000	52080000
P15169;CON__Q2KJ83	CPN1	40955000	47081000	39737000	40032000	41383000
P22792	CPN2	104660000	104490000	105590000	115580000	113710000
P54108;J3KPA1;I3L0A1	CRISP3	16462000	12986000	9660900	8949500	10001000
P02741;Q5VVP7;C9JRE9	CRP	55568000	65696000	61369000	58239000	67129000
P55060	CSE1L	0	0	0	0	0
P01034	CST3	6528400	7293100	7290300	8247800	8132900
Q9H773	DCTPP1	22729000	12098000	0	0	0
P59666;P59665	DEFA3;DEFA1	12022000	11477000	11874000	10046000	12382000
Q16610	ECM1	22699000	29225000	27380000	31125000	28255000
Q12805;A0A0U1RQV3;C9JQX7;C9J4J8;C9JPZ9;Q580Q6;C9JUM4	EFEMP1	20664000	22254000	20960000	25227000	22142000
P63241;I3L397;I3L504;Q6IS14	EIF5A;EIF5AL1	47698000	35090000	28157000	0	32383000
P84090	ERH	0	31108000	66538000	77660000	41778000
P00742;Q5JVE8;B7ZBK1;F8WBM7	F10	34574000	33260000	37753000	36691000	34721000
P03951;D6RB32;H0Y596	F11	11878000	14683000	15452000	12689000	14822000
P00748	F12	83107000	89208000	90932000	88686000	96950000
P00488	F13A1	9026900	9812300	9123600	9628500	8740800
P05160;A0A3B3IS66;CON__Q2TBQ1	F13B	24434000	28030000	30445000	27129000	31230000
P00734;E9PIT3;C9JV37;CON__P00735	F2	856580000	903760000	864320000	906830000	882900000
A0A0A0MRJ7;P12259	F5	16609000	15473000	14813000	14898000	16160000
P00740	F9	26345000	27742000	24160000	30010000	22739000
B1AP61;A0A087WYF6;F8W7U3;J3KP36;E7ESD2;A0A096LPC5;Q9Y4E1;Q641Q2	FAM21A;FAM21C	70537000	76256000	0	81038000	0
P23142;CON__ENSEMBL:ENSBTAP00000016046;B1AHM7;B1AHM9;H7C1M6;B1AHN3;B1AHM8;B1AHM6	FBLN1	62856000	70693000	64960000	68513000	67389000
B1AHL2	FBLN1	37496000	53268000	38292000	36525000	38612000
A0A087WXI2;Q9Y6R7	FCGBP	6420000	7888200	6654100	6990400	7490300
O75636	FCN3	5319400	6817000	7669100	7275900	5611100
Q9UGM5;E9PG08;F8WAW1;C9JC68;F8WEP7	FETUB	18761000	27702000	26408000	24929000	27435000
P02671;CON__P02672	FGA	4746800000	4985900000	4790200000	4905400000	5011900000
P02675;D6REL8;CON__P02676	FGB	6467200000	6995200000	6922100000	7248000000	6920300000
P02679;C9JEU5;C9JC84	FGG	6107000000	6498400000	6480900000	6996500000	6791400000
P02751;H0Y7Z1;H0Y4K8	FN1	110980000	117150000	114410000	116890000	119000000
Q9Y261	FOXA2	216190000	173220000	261450000	272390000	208990000
E7EUT5;P04406	GAPDH	0	0	0	0	0
D6RF35;P02774;D6RBJ7;D6RF20;CON__Q3MHN5;CON__ENSEMBL:ENSBTAP00000018229	GC	1192400000	1273200000	1298400000	1319600000	1278100000
Q92616	GCN1L1	0	0	0	0	0
P80108	GPLD1	18208000	19808000	19929000	20626000	19898000
J3QQX0;C9JFE4;A0A096LP07;A0A096LPJ3;A8K070;Q13098	GPS1	42772000	9256600	0	0	0
P22352;H0YBE4;E5RG32;H0YC19	GPX3	121240000	120590000	109590000	122630000	126900000
P06396;A0A0A0MS51;A0A0A0MT01;CON__Q3SX14;Q5T0I0;A0A0U1RQL8	GSN	299730000	318280000	329120000	338100000	336800000
C9J0D1;A0A494C189;Q71UI9;P0C0S5	H2AFV;H2AFZ	126450000	38472000	0	0	0
D6RCF2;A0A8I5KS04;A0A8I5KRC6;O75367	H2AFY	74865000	83524000	33150000	10683000	0
A0A7I2YQR8;Q5SQT3;A0A7I2V2N7;A0A7I2YQD6;A0A7I2V412;A0A7I2V423;Q9P0M6	H2AFY2	0	0	0	0	0
Q14520	HABP2	47244000	58490000	50510000	48018000	50141000
P69905;G3V1N2;A0A2R8Y7C0;CON__P01966;P02008	HBA1;HBA2	1221300000	1346700000	1273000000	1264400000	1369100000
P68871;A0A2R8Y7R2;F8W6P5;A0A0J9YWK4	HBB	1119300000	1293100000	1201000000	1233600000	1219000000
P02042;E9PFT6;E9PEW8;CON__Q3SX09;C9JRG0;CON__P02070;P02100	HBD	22046000	23790000	24893000	23489000	25751000
H3BM24;Q5TEE2;Q13547;Q92769	HDAC2;HDAC1	24490000	13262000	5076100	0	0
Q04756;D6RAR4;CON__ENSEMBL:ENSBTAP00000023055	HGFAC	19026000	17360000	16023000	20284000	18068000
Q99878;Q96KK5;Q9BTM1;Q93077;Q8IUE6;P0C0S8;H0YFX9;A0A3B3IS11;A0A0U1RR32;A0A0U1RRH7;Q7L7L0;P20671;P04908;P16104	HIST1H2AJ;HIST1H2AH;H2AFJ;HIST1H2AC;HIST2H2AB;HIST1H2AG;HIST3H2A;HIST1H2AD;HIST1H2AB;H2AFX	1314900000	2869400000	367610000	183470000	1052300000
U3KQK0;Q99880;Q99879;Q99877;Q93079;Q8N257;Q5QNW6;Q16778;P62807;P58876;P57053;P33778;P23527;P06899;O60814	HIST1H2BN;HIST1H2BL;HIST1H2BM;HIST1H2BH;HIST3H2BB;HIST2H2BF;HIST2H2BE;HIST1H2BC;HIST1H2BD;H2BFS;HIST1H2BB;HIST1H2BO;HIST1H2BJ;HIST1H2BK	0	0	0	0	0
Q16777;Q6FI13	HIST2H2AC;HIST2H2AA3	868920000	1286700000	286920000	167760000	356040000
Q71DI3	HIST2H3A	0	0	0	0	0
Q96RW7	HMCN1	0	0	0	0	0
P00738;J3QR68;H0Y300;A0A0C4DGL8;J3QLC9;H3BS21;J3KRH2;J3KTC3;J3KSV1;J3QQI8;H3BMJ7	HP	14219000000	16158000000	15512000000	16630000000	15890000000
P00739	HPR	153170000	156390000	159810000	181400000	164360000
P02790	HPX	7867500000	8394600000	8326600000	8097900000	8443900000
P04196	HRG	342240000	362130000	380990000	376420000	388560000
P08238	HSP90AB1	156370000	128080000	102460000	39710000	19308000
A0A7I2YQB2;A0A7I2V2G2;A0A7I2V2S7;D6RCD7;P38646	HSPA9	14249000	0	10256000	0	0
A0A7I2YQK6;A0A7I2V2X6;P10809;C9J0S9;C9JL19;C9JCQ4;C9JL25;E7EXB4;E7ESH4;A0A7I2V5K3;A0A7I2YQ71;A0A7I2V369;A0A7I2V5M1;A0A7I2V599	HSPD1	64367000	44385000	25062000	29039000	10613000
A0A804HKU1;A0A804HK69;A0A804HIV9;A0A804HJ36;J3KR24;A0A804HHW9;A0A804HL54;A0A804HJN6;A0A0A0MSX9;P41252	IARS	0	0	0	0	0
P01344	IGF2	9553500	9674600	7019500	9465600	8871800
P35858	IGFALS	54127000	52089000	51112000	54846000	53036000
A6XND0;P17936;B3KWK7;H0Y5K2;C9JMX4;H0Y485	IGFBP3	24159000	26008000	24983000	22622000	27272000
P01876;A0A286YEY1	IGHA1	8179300000	8502200000	8379900000	8476400000	8639800000
A0A286YEY5;P01877	IGHA2	202230000	223850000	198610000	222970000	230290000
A0A0A0MS09;P01880	IGHD	18027000	20532000	20157000	15896000	22937000
P01857;A0A0A0MS08;A0A0A0MS07	IGHG1	19297000000	20563000000	21634000000	22271000000	20694000000
A0A286YEY4;P01859	IGHG2	15590000000	15279000000	15151000000	14967000000	16280000000
A0A286YES1;A0A4W9A917;P01860	IGHG3	2315800000	2652500000	2545800000	2746600000	2689400000
A0A286YFJ8;P01861	IGHG4	4804900000	4954200000	4847600000	5304300000	5545000000
P01871	IGHM	1193200000	1284900000	1285300000	1326200000	1279000000
A0A0C4DH31	IGHV1-18	93845000	113120000	99146000	100100000	101990000
P01742;P0DP01;A0A0C4DH29;A0A0B4J2H0;P01743	IGHV1-3;IGHV1-69-2	140890000	157350000	162710000	157310000	157450000
A0A075B7D0	IGHV1OR15-1	309220000	298400000	296320000	318280000	308290000
A0A0B4J1V0	IGHV3-15	42161000	45301000	65942000	64068000	60747000
P01780;A0A0B4J1V1;P01763;P01762	IGHV3-21	313310000	322200000	306280000	319640000	287950000
A0A0J9YY99;P01764	IGHV3-23	284220000	294690000	317560000	335900000	350790000
A0A0C4DH35	IGHV3-35	44354000	50476000	50906000	68015000	62784000
A0A0C4DH36	IGHV3-38	38220000	41068000	40092000	40678000	45526000
A0A0B4J1X8	IGHV3-43	21967000	23747000	25136000	22464000	19767000
A0A0A0MS15	IGHV3-49	154160000	174880000	138050000	148540000	158770000
A0A4W8ZXM2;A0A0B4J1Y9	IGHV3-72	1247800000	1263800000	1323400000	1326500000	1263000000
A0A0B4J1V6	IGHV3-73	12066000	10570000	12925000	13997000	16441000
A0A0B4J1X5;A0A075B7E8;A0A0J9YVY3	IGHV3-74	236120000	201980000	245520000	226430000	223680000
A0A075B7D8	IGHV3OR15-7	0	43739000	67402000	0	0
A0A075B7B8	IGHV3OR16-12	151940000	182830000	255820000	306340000	205140000
P0DP08;P0DP06;A0A0C4DH41;P01825;P06331;P01824;A0A0J9YWU9;A0A087WW49;A0A075B6R2;P0DP07;A0A087WSY4	IGHV4-61	129110000	128950000	103640000	112040000	114750000
A0A0C4DH38	IGHV5-51	0	0	76517000	0	45356000
A0A0B4J1U7	IGHV6-1	248840000	252630000	273630000	257000000	213350000
P01591;D6RD17;D6RHJ6;C9JA05	IGJ;JCHAIN	455560000	442690000	481590000	534300000	515630000
P01834;A0A5H1ZRQ3	IGKC	17734000000	19023000000	19048000000	20033000000	20040000000
P01602	IGKV1-5	273220000	249030000	253910000	224790000	276710000
A0A0C4DH72	IGKV1-6	72229000	63917000	72652000	61081000	72638000
A0A0C4DH67;A0A0C4DH69	IGKV1-8;IGKV1-9	69048000	74629000	88133000	68413000	76157000
P0DP09;A0A0B4J2D9	IGKV1D-13	14861000	10534000	12051000	12154000	12348000
A0A0C4DH68;A0A075B6R9	IGKV2-24;IGKV2D-24	44604000	64715000	60954000	73615000	63159000
A0A087WW87;P01614	IGKV2-40	7089100	8690000	7326200	9758700	9019400
A0A075B6P5;P01615	IGKV2D-28	651350000	748330000	727490000	889340000	812010000
A0A075B6S2;A2NJV5;A0A0A0MRZ7	IGKV2D-29;IGKV A18;IGKV2D-26	198330000	130670000	151800000	140280000	147600000
A0A075B6H7;A0A0C4DH90;A0A0C4DH55	IGKV3-7;IGKV3OR2-268;IGKV3D-7	0	8693700	0	8010000	0
A0A0A0MRZ8;P04433	IGKV3D-11	1184100000	1002600000	1012700000	1128800000	1096700000
A0A0C4DH25	IGKV3D-20	158740000	157860000	156650000	168790000	157780000
P06312	IGKV4-1	309720000	381930000	353160000	334740000	363320000
A0A0C4DH24	IGKV6-21	7315300	9543700	9032300	8701400	7868200
A0A0A0MT36;A0A0C4DH26	IGKV6D-21;IGKV6D-41	16420000	24342000	17285000	16519000	18098000
A0A5H1ZRQ7;A0M8Q6	IGLC7	45000000	0	11161000	0	0
P15814	IGLL1	69548000	68593000	55654000	62552000	72501000
A0A0B4J231;B9A064;A0A5H1ZRQ4;P0CG04	IGLL5;IGLC1	348680000	351440000	350790000	344800000	374470000
A0A075B6I4	IGLV10-54	129610000	95487000	116030000	59778000	65340000
A0A0B4J1U3	IGLV1-36	0	0	0	0	0
A0A075B6J9	IGLV2-18	37620000	47819000	44483000	50419000	43620000
A0A075B6K4	IGLV3-10	314560000	428170000	402440000	455390000	440870000
A0A075B6K0	IGLV3-16	168440000	148700000	136730000	164510000	153790000
A0A075B6K5;A0A075B6K2	IGLV3-9;IGLV3-12	23682000	21607000	29328000	25898000	26652000
A0A075B6I1	IGLV4-60	56798000	6214100	4666900	7437000	7562300
A0A075B6H9	IGLV4-69	311020000	32360000	26989000	32498000	31835000
A0A0G2JSC0;A0A0G2JS06;A0A087WSX0	IGLV5-45	13008000	4715800	7554600	1370200	1323300
A0A075B6I9;P04211	IGLV7-46	450230000	246370000	144400000	198020000	202240000
A0A075B6I0	IGLV8-61	204500000	228860000	241970000	218620000	235030000
A0A0B4J1Y8	IGLV9-49	30037000	30962000	31965000	31198000	29554000
B4DY09;Q12905	ILF2	0	0	0	0	0
H0Y8C6;O00410	IPO5	0	0	0	0	0
P19827;H7C0N0;F8WAS2;CON__Q0VCM5;H7C5I0	ITIH1	418900000	471850000	463490000	490340000	475890000
Q5T985;P19823;Q5T987;CON__Q9TRI1	ITIH2	1022900000	1065700000	1093500000	1094500000	1107600000
Q06033;A0A087WW43;E7ET33;CON__Q0V8M9	ITIH3	83190000	94201000	94200000	105440000	102710000
Q14624	ITIH4	615120000	661970000	653920000	645230000	658970000
B7ZKJ8;H7C0L5;CON__Q3T052	ITIH4	14841000	23885000	26577000	22430000	31194000
C9J826;C9JK18;C9JKY1;P14923	JUP	0	0	0	0	0
A0A6Q8PGN1;A0A6Q8PGG7;A0A7I2YQQ7;A0A7I2V352;A0A0G2JMZ6;A0A7I2V581;A0A7I2V3N5;J3KNA1;A0A7I2V492;A0A6Q8PEZ8;A0A6Q8PGJ3;O60282;P33176;Q12840	KIF5A;KIF5C;KIF5B	345430000	227700000	237440000	234610000	268730000
H0YAC1;P03952;E9PBC5;C9JCT1;C9J075;A0A0C4DGJ9;P20718	KLKB1	75453000	81929000	79472000	83321000	79734000
P01042;CON__P01045-1;CON__Q2KJ62;CON__P01044-1	KNG1	771000000	800270000	826530000	808110000	797430000
P04264;CON__P04264;CON__ENSEMBL:ENSBTAP00000038253;CON__Q5XQN5;P04259;CON__Q922U2;CON__Q6IFZ6;CON__H-INV:HIT000016045;CON__P48668;CON__P13647;CON__Q7Z794;F8VP67;CON__P04259;CON__P50446;CON__P02538;CON__Q8BGZ7;CON__Q6NXH9;CON__Q8VED5;CON__Q9R0H5;F8W0C6;P48668;Q7Z794;P13647;P02538	KRT1	55063000	54386000	51701000	50129000	55591000
A0A1B0GVI3;CON__P13645;P13645;CON__P02535-1;CON__P08730-1;K7EMD9;CON__ENSEMBL:ENSP00000377550;P13646;CON__A2A4G1;Q7Z3Y7;CON__Q148H6;P08779;CON__P08779;P02533;K7ERE3;CON__Q7Z3Y7;CON__P02533;CON__Q7Z3Z0;CON__Q3ZAW8;CON__Q9Z2K1;CON__Q7Z3Y8;CON__P13646-1;CON__Q2M2I5;CON__P19012;CON__P19001;C9JM50;CON__P05784;P08727;Q04695;P19012;Q7Z3Z0;K7EPJ9;CON__P08727;Q2M2I5;Q7Z3Y8;CON__Q04695;CON__Q9QWL7;CON__Q14…	KRT10	42519000	46299000	45192000	48986000	45164000
F8VZY9;P05783	KRT18	0	0	0	0	0
O43813	LANCL1	5300700	3694800	0	0	0
P18428	LBP	0	23416000	20592000	21394000	20028000
P04180;J3QSE5;I3L1Q6;J3QKT0	LCAT	32651000	31165000	30303000	30806000	31442000
A0A3B3IS95;A0A5F9ZHM4;P07195;F5H5G7;F5H155;A8MW50;G3XAP5;F5H245;Q6ZMR3;P07864;P00338	LDHB;LDHC;LDHAL6A;LDHA	0	11493000	10278000	17072000	10935000
Q08380;K7EP36;K7ESM3;K7EKQ5;K7EJY8;K7ERZ6;K7EJD3	LGALS3BP	34052000	38618000	34109000	38866000	35158000
P08519;A0A087WWY0	LPA	263070000	237930000	246340000	264120000	258390000
P02750	LRG1	497710000	483010000	496330000	508260000	515610000
A0A804HKR5;A0A804HKX0;A0A804HIN4;A0A804HLG8;A0A804HL40;A0A804HKJ0;A0A804HKR3;A0A804HIG4;A0A804HI14;A0A804HJZ1;A0A804HI40;A0A804HHY9;A0A804HIQ7;A0A804HJH8;B8ZZ38;C9JCA9;A0A804HK02;A0A804HIV5;A0A0C4DG06;A0A804HKI2;P42704	LRPPRC	0	0	12343000	29964000	10100000
P51884;CON__Q05443	LUM	70367000	67793000	70945000	75818000	77508000
P61626;F8VV32;A0A0B4J259	LYZ	22640000	12316000	9671400	13933000	11187000
A0A8I5KUC4;A0A8I5KY62;A0A8I5QJM4;A0A8I5KYH1;A0A8I5QKX7;A0A087WU53;Q9H0U3	MAGT1	12120000	9319300	0	0	0
P48740;F8W876;C9JMA2	MASP1	18890000	21666000	21184000	19866000	19460000
O00187	MASP2	0	0	0	0	0
P11226	MBL2	9899400	10649000	10717000	13989000	12202000
M0R1Z5;A9C4B8;Q96N66	MBOAT7	36502000	13421000	0	0	0
P46013	MKI67	172100000	165130000	202040000	208640000	216650000
G3XAK1;P26927;Q2TV78;H7C0F8	MST1	16551000	21394000	18110000	19015000	18329000
Q96S97	MYADM	0	0	0	0	0
Q8WUM0	NUP133	94956000	0	19973000	42323000	33959000
Q12769;G3V198	NUP160	0	3391200	8052500	8492200	9100000
P02763	ORM1	2968800000	3162400000	3185900000	3307200000	3386000000
P19652	ORM2	931130000	1011100000	824130000	950340000	1044600000
A0A8I5KW61;P02776;P10720;P02775	PF4;PF4V1;PPBP	16328000	18534000	18061000	16845000	21983000
Q96PD5;CON__ENSEMBL:ENSBTAP00000016285;M0QYW3;M0R2W8	PGLYRP2	213530000	216620000	224480000	221020000	221460000
Q6UXB8	PI16	4876400	6903900	5791800	7918000	6031100
Q9Y263	PLAA	14994000	5588400	0	0	0
P00747;Q5TEH5;A6PVI2;CON__P06868;Q02325;Q15195	PLG	530360000	596630000	563090000	588170000	584730000
P27169;F8WF42	PON1	244360000	244020000	254630000	257160000	259030000
H7BXH2;E9PKF6;Q5H9R7	PPP6R3	0	0	0	0	0
Q92954	PRG4	13460000	15191000	0	15594000	12766000
P78527	PRKDC	0	16476000	19910000	0	0
E7END6;P04070;H7BYX9;E7ENR9	PROC	15599000	16289000	15373000	18700000	15815000
A0A3B3ISJ1;A0A0S2Z4L3;P07225;G5E9F8;A0A3B3IRK9;A0A3B3IUA6;C9K0R0;CON__P07224	PROS1	119910000	115080000	119230000	119860000	118740000
P22891	PROZ	9433400	11958000	10497000	14046000	9572100
K7EJC1;K7EJR3;R4GMR5;P48556	PSMD8	46198000	38024000	22817000	0	0
H0Y5A1;Q5SQ11;P41222	PTGDS	7844000	10973000	0	0	0
P20742	PZP	14234000	14148000	13277000	13475000	14977000
H0Y4Q3;P46060	RANGAP1	0	0	0	0	0
Q5VY30;P02753	RBP4	432450000	405770000	419540000	383230000	412560000
F8WD97;P46063;F5GYB7;F5H4P4;F5H3W0;F5H2L2;F8WA66	RECQL	0	0	0	0	0
Q92736	RYR2	0	680450000	654910000	821640000	677590000
Q99584	S100A13	0	0	0	0	0
P06703;R4GN98	S100A6	291210000	128570000	79021000	62260000	44239000
P05109	S100A8	7435200	6815200	6701400	9455800	6330700
P25815	S100P	0	0	0	0	0
P0DJI8;E9PQD6	SAA1	522440000	500010000	445320000	450870000	496400000
P0DJI9	SAA2	25788000	33084000	26191000	29525000	31738000
A0A096LPE2;P35542;A0A3B3ISW8;E9PR14;G3V1D9	SAA2-SAA4;SAA4	408760000	367840000	396200000	373210000	364360000
P14151	SELL	8951300	9289800	7676800	7875300	6704100
P49908;A0A182DWH7;A0A182DWH8	SEPP1	28917000	33131000	35219000	39494000	35745000
P01009	SERPINA1	10176000000	10621000000	11196000000	11697000000	11098000000
A0A024R6I7;A0A0G2JRN3;G3V2B9;G3V544;G3V5R8;G3V387;A0A0B4J278;A0A0G2JPK4;P20848	SERPINA1	14392000	10054000	13340000	11218000	11180000
G3V2W1;Q9UK55	SERPINA10	8188100	11368000	11840000	12420000	12034000
P01011;G3V595;G3V3A0;A0A087WY93	SERPINA3	651680000	720660000	676750000	696810000	707890000
P29622	SERPINA4	68903000	61050000	56876000	69703000	63790000
P05154;G3V5I3	SERPINA5;SERPINA3	13650000	9381600	0	0	15230000
P08185;G3V4V7;G3V350	SERPINA6	140450000	139440000	143020000	142070000	144540000
P05543;CON__Q9TT36	SERPINA7	42859000	44551000	44150000	46052000	45066000
P01008;CON__P41361	SERPINC1	622180000	623610000	627490000	620970000	648840000
P05546;CON__ENSEMBL:ENSBTAP00000018574	SERPIND1	137790000	156170000	156660000	153910000	142190000
P36955;I3L4N7;CON__Q95121;I3L4Z0;I3L4F9;I3L107;I3L2R7;I3L3Z3;I3L425;I3L1U4	SERPINF1	69998000	80583000	80362000	78166000	80259000
P08697;A0A0G2JPA8;C9JMH6;A0A0J9YY65;C9JPV4;A0A0J9YWQ3;CON__P28800	SERPINF2	299420000	329610000	313600000	305990000	312580000
A0A7I2V2D2;P05155;H9KV48;E9PGN7;A0A087WUD9;A0A7I2V5R3;A0A7I2V2X2;A0A7I2V4I9;CON__P50448	SERPING1	719620000	716500000	654850000	702980000	763680000
I3L4B9;I3L2F1;B0FWH6;B0FWH5;I3L1J1;B4DYU0;A0A0C4DGN2;I3L2X4;I3L145;P04278;I3L1G4;I3L1C1;B0FWH7	SHBG	11631000	12516000	11661000	12727000	11625000
Q01650	SLC7A5	0	0	0	0	0
P02549	SPTA1	0	0	0	0	0
H0YJV2;Q9NUV7;O15270	SPTLC2;SPTLC3	3738700000	2719100000	2924700000	2599800000	2293000000
A6NLM8;P51571	SSR4	0	0	0	0	0
Q02763	TEK	0	0	0	0	0
P02787;H7C5E8;F8WCI6;F8WEK9;CON__Q29443;CON__Q0IIK2;F8WC57;CON__Q2HJF0	TF	7762200000	8310100000	8264500000	8252000000	8375400000
C9JVG0	TF	95914000	0	0	28985000	32530000
C9JB55	TF	60396000	62879000	53427000	56083000	58831000
G3V0E5;P02786	TFRC	5668400	4219400	6188900	6357600	4715000
Q15582;H0Y8L3;H0Y8M8;S4R3C6	TGFBI	10461000	13631000	9833600	8834600	11635000
P07996;A0A7I2YQ86;A0A7I2V585;A0A7I2YQT6;CON__Q28194;A0A3B3ITK0;P35442	THBS1	8220200	9339100	9537300	7118100	7038700
A0A087WT59;P02766	TTR	699110000	765660000	705460000	733820000	762710000
Q5ST81;Q5JP53;P07437	TUBB	193420000	60156000	0	0	0
Q9BVA1;Q13885;P68371	TUBB2B;TUBB2A;TUBB4B	0	0	0	0	0
Q6EMK4	VASN	6213900	6964800	5569600	7676900	6489200
P04004;F5GX75;CON__Q3ZBS7;H0YJW9	VTN	1490000000	1622500000	1445200000	1531200000	1491300000
P04275	VWF	0	2583900	1977500	1625900	0
Q9HAV4	XPO5	0	0	0	0	0
P80748		399190000	329770000	372590000	377360000	389660000
P23083		9645600	10132000	0	0	0
P0DTE1		26801000	18414000	26768000	30517000	26517000
P0DOY3		23657000000	24276000000	24812000000	25022000000	22513000000
P0DOY2;P0CF74		15903000	21598000	18719000	16513000	15809000
P06310		68197000	85552000	89642000	85697000	86627000
P04430		73734000	75285000	64958000	53094000	43611000
P01817		0	44284000	16044000	0	22947000
P01782;P0DP04		118080000	133660000	167310000	108320000	106600000
P01766		20358000	26097000	22016000	21878000	25477000
P01721;CON__ENSEMBL:ENSBTAP00000014147		47700000	52624000	69238000	80454000	62501000
P01718		27961000	25696000	25420000	26364000	29258000
P01717		24786000	24123000	30639000	33349000	29806000
P01715		7776600	12827000	11383000	13532000	0
P01714		179040000	225860000	209700000	199570000	206360000
P01706		72913000	83543000	103180000	87229000	97372000
P01704		42761000	50052000	41225000	49944000	41210000
P01703		66041000	67404000	68465000	88380000	76084000
P01701		150480000	148810000	183890000	168550000	174200000
P01700		413530000	402390000	384000000	412180000	425700000
P01699		52528000	53963000	56274000	52746000	62124000
P01624		859860000	945280000	835220000	1116400000	948340000
P01619		1058300000	1150700000	1083000000	1138900000	1179500000
P01601		13613000	14697000	12434000	1753700	2671700
P01599		47815000	54308000	60579000	58869000	59868000
P01594;P01593		98962000	127390000	111560000	93902000	115570000
E7ETN3;Q5ST52		149500000	8974400000	100860000	0	96831000
A0A6Q8PF87		52387000	44516000	50444000	54582000	50669000
A0A2R8Y524		0	0	0	0	0
A0A0J9YXX1		88726000	116960000	99674000	94945000	102390000
A0A0J9YX35		0	0	0	0	0
A0A0G2JRQ6		37073000	41133000	39034000	48796000	43938000
A0A0G2JMB2		1905900000	1832200000	1905700000	1835300000	1869600000
