# Supplementary material for: Plasma proteome profiling reveals biomarkers of chemotherapy resistance in patients with advanced colorectal cancer
Source: Quant Biol. 2024 Feb 14;12(2):215–24. doi: 10.1002/qub2.34 (PMC12806364; doi:10.1002/qub2.34)
Supplement: Supplementary file 3 — Table S2 [file QUB2-12-215-s004.csv]

Table S2. Detailed clinical information of 60 CRC patients.
Sample	Age	Sex	Cancer Type	Cancer Stage	Response Evaluation*	Treatment
1222	74	Male	Colorectal Cancer	IV	OR	Oxaliplatin/CF/5-FU
1223	58	Male	Colorectal Cancer	IV	OR	Irinotecan/Oxaliplatin/CF/5-FU
1224	53	Male	Colorectal Cancer	IV	OR	Raltitrexed/Oxaliplatin
1237	55	Male	Colorectal Cancer	IV	OR	Irinotecan/Oxaliplatin/CF/5-FU
1244	67	Female	Colorectal Cancer	IV	OR	Oxaliplatin/CF/5-FU
1251	66	Male	Colorectal Cancer	III	OR	Oxaliplatin/CF/5-FU
1263	65	Male	Colorectal Cancer	III	OR	Oxaliplatin/CF/5-FU
1265	67	Male	Colorectal Cancer	III	OR	Oxaliplatin/CF/5-FU
1280	62	Male	Colorectal Cancer	IV	NA	NA
1284	51	Male	Colorectal Cancer	IV	OR	Oxaliplatin/CF/5-FU
1289	57	Male	Colorectal Cancer	IV	OR	Irinotecan/Oxaliplatin
1329	54	Male	Colorectal Cancer	IV	OR	Irinotecan/5-FU
1342	57	Male	Colorectal Cancer	III	PD	Capecitabine
1344	58	Female	Colorectal Cancer	IV	NA	Oxaliplatin/Capecitabine
1348	57	Female	Colorectal Cancer	III	NA	Oxaliplatin/5-FU
1353	56	Female	Colorectal Cancer	III	PD	Oxaliplatin/Capecitabine
1354	57	Female	Colorectal Cancer	III	PD	Oxaliplatin/CF/5-FU
1372	70	Male	Colorectal Cancer	IV	PD	Oxaliplatin/Capecitabine
1384	60	Female	Colorectal Cancer	III	PD	Oxaliplatin/Capecitabine
1400	62	Male	Colorectal Cancer	IV	PD	Capecitabine
1401	67	Male	Colorectal Cancer	III	PD	Oxaliplatin/CF/5-FU
1411	66	Male	Colorectal Cancer	IV	PD	Irinotecan/CF/5-FU
1463	65	Male	Colorectal Cancer	IV	PD	Oxaliplatin/CF/5-FU
1477	65	Female	Colorectal Cancer	IV	PD	Irinotecan/Oxaliplatin/CF/5-FU
1619	56	Female	Colorectal Cancer	IV	SD	Oxaliplatin/CF/5-FU
1626	58	Male	Colorectal Cancer	IV	SD	Irinotecan/Oxaliplatin
1762	44	Female	Colorectal Cancer	IV	SD	Irinotecan/CF/5-FU
1763	56	Male	Colorectal Cancer	IV	SD	Irinotecan/Oxaliplatin/CF/5-FU
1766	66	Male	Colorectal Cancer	III	SD	Oxaliplatin/CF/5-FU
1815	67	Male	Colorectal Cancer	III	NA	Oxaliplatin/CF/5-FU
1816	55	Female	Colorectal Cancer	III	SD	Oxaliplatin/CF/5-FU
2116	67	Male	Colorectal Cancer	III	NA	Oxaliplatin/CF/5-FU
2153	70	Male	Colorectal Cancer	IV	SD	Irinotecan/Oxaliplatin/CF/5-FU
2176	52	Female	Colorectal Cancer	IV	NA	Oxaliplatin/Capecitabine
2189	70	Female	Colorectal Cancer	III	NA	Oxaliplatin/LV/5-FU
2196	65	Male	Colorectal Cancer	III	SD	Oxaliplatin/CF/5-FU
2209	60	Male	Colorectal Cancer	III	SD	Oxaliplatin/Capecitabine
2214	64	Female	Colorectal Cancer	IV	SD	Irinotecan/Oxaliplatin/CF/5-FU
2233	53	Female	Colorectal Cancer	III	SD	Oxaliplatin/CF/5-FU
2263	70	Male	Colorectal Cancer	IV	NA	Irinotecan/CF/5-FU
2272	68	Female	Colorectal Cancer	IV	NA	NA
2304	51	Male	Colorectal Cancer	IV	SD	Irinotecan/Oxaliplatin/CF/5-FU
2318	55	Male	Colorectal Cancer	III	NA	Oxaliplatin/Capecitabine
2325	59	Female	Colorectal Cancer	III	SD	Oxaliplatin/CF/5-FU
2328	55	Male	Colorectal Cancer	III	NA	Oxaliplatin/Capecitabine
2380	67	Female	Colorectal Cancer	IV	SD	Irinotecan/CF/5-FU
2401	64	Male	Colorectal Cancer	III	NA	NA
2413	51	Female	Colorectal Cancer	IV	SD	Irinotecan/Oxaliplatin/CF/5-FU
2453	57	Male	Colorectal Cancer	IV	SD	Irinotecan/CF/5-FU
2518	51	Male	Colorectal Cancer	IV	SD	Oxaliplatin/Raltitrexed
2529	53	Male	Colorectal Cancer	III	SD	Oxaliplatin/Capecitabine
2560	59	Female	Colorectal Cancer	III	NA	Oxaliplatin/CF/5-FU
2571	66	Female	Colorectal Cancer	III	NA	Oxaliplatin/CF/5-FU
2579	58	Male	Colorectal Cancer	IV	NA	NA
2583	68	Female	Colorectal Cancer	IV	SD	Irinotecan/Oxaliplatin/CF/5-FU
2607	53	Male	Colorectal Cancer	IV	SD	Irinotecan/CF/5-FU
2624	55	Female	Colorectal Cancer	III	SD	Oxaliplatin/CF/5-FU
2642	52	Male	Colorectal Cancer	IV	SD	Oxaliplatin/CF/5-FU
2672	57	Female	Colorectal Cancer	III	NA	Oxaliplatin/CF/5-FU
2691	53	Male	Colorectal Cancer	IV	SD	Irinotecan/Oxaliplatin/CF/5-FU
* OR: objective response; SD: stable disease; PD: progressive disease; NA: unknown.
