# Supplementary material for: Plasma proteome profiling reveals biomarkers of chemotherapy resistance in patients with advanced colorectal cancer
Source: Quant Biol. 2024 Feb 14;12(2):215–24. doi: 10.1002/qub2.34 (PMC12806364; doi:10.1002/qub2.34)
Supplement: Supplementary file 4 — Table S3 [file QUB2-12-215-s007.csv]

Table S3. Quantification of plasma proteins from 60 CRC patients.
Class categorized by clinical outcome*		OR	OR	OR	OR	OR	OR	OR	OR	NA	OR	OR	OR	PD	NA	NA	PD	PD	PD	PD	PD	PD	PD	PD	PD	SD	SD	SD	SD	SD	NA	SD	NA	SD	NA	NA	SD	SD	SD	SD	NA	NA	SD	NA	SD	NA	SD	NA	SD
Protein	Gene	LFQ intensity 1222	LFQ intensity 1223	LFQ intensity 1224	LFQ intensity 1237	LFQ intensity 1244	LFQ intensity 1251	LFQ intensity 1263	LFQ intensity 1265	LFQ intensity 1280	LFQ intensity 1284	LFQ intensity 1289	LFQ intensity 1329	LFQ intensity 1342	LFQ intensity 1344	LFQ intensity 1348	LFQ intensity 1353	LFQ intensity 1354	LFQ intensity 1372	LFQ intensity 1384	LFQ intensity 1400	LFQ intensity 1401	LFQ intensity 1411	LFQ intensity 1463	LFQ intensity 1477	LFQ intensity 1619	LFQ intensity 1626	LFQ intensity 1762	LFQ intensity 1763	LFQ intensity 1766	LFQ intensity 1815	LFQ intensity 1816	LFQ intensity 2116	LFQ intensity 2153	LFQ intensity 2176	LFQ intensity 2189	LFQ intensity 2196	LFQ intensity 2209	LFQ intensity 2214	LFQ intensity 2233	LFQ intensity 2263	LFQ intensity 2272	LFQ intensity 2304	LFQ intensity 2318	LFQ intensity 2325	LFQ intensity 2328	LFQ intensity 2380	LFQ intensity 2401	LFQ intensity 2413
P04264	KRT1	70978886.51	90032150.61	34282868.45	44204058.5	117633301.1	72878883.71	92010751.23	56407097.15	27245280.32	13425993.8	242517374.6	28510500	177961401	72329049.73	164738380	229290654.8	411325375.6	2507998.158	7409770.108	92936122.07	39469013.26	510808003.2	58990174.08	3564985.681	95742645.07	25240632.82	110129543.4	84990020.16	40297327	11692591.26	356929961.5	175207424.7	86850573.55	144502096.7	34179914.4	64876060.45	61758533.1	418579893.3	148052407.6	25086442.63	31884634.01	72346836.91	69540292.79	34905975.06	39929030.87	2872710.15	41586585.19	134377633.7
P07996	THBS1	12189888.74	18568929.7	12434266.92	2293792.854	130727137.4	24265423.19	6157037.964	679304.3235	NA	11641360.53	NA	59909677.27	5990177.913	3629300.794	NA	3084110.972	1673925.97	1685690.323	12506270.59	1688088.733	22941587.43	7539008.887	14690619.29	8846782.346	12260740.1	NA	NA	1712952.25	1720737.796	3003466.823	9077222.63	5995061.876	1264389.685	4071664.711	3284273.352	3456769.856	1690502.666	37344369.55	5162415.794	6157037.964	1695377.712	2069944.251	4123859.804	6494349.88	NA	1269026.392	2680587.23	14534226.47
P35527	KRT9	31088655.64	68953772.19	36929449.72	9365168.379	78860634.05	33561407.63	68929193.51	34848286.79	22835765.91	9582548.093	96998559.68	15302712.38	133385919.2	43466744.5	80599864.79	91667773.1	4167939.265	7229216.848	10011051.25	62252386.57	20157993.53	79724927.19	29114186.73	7904247.575	54752676.62	26052235.6	48111044.48	44296342.96	3985860.78	7850906.099	135440126.3	87871773.2	57717458.21	139164474.8	28353377.19	15239503.04	3254629.448	205573488.6	29615504.25	22532652.75	29772790.11	20129489.06	65462812.45	7908039.959	19323065.35	4809289.765	31812909.87	92936122.07
A0A024R6I7	SERPINA1	NA	NA	NA	NA	NA	NA	NA	262824511.9	NA	NA	NA	NA	NA	NA	NA	NA	NA	NA	NA	NA	NA	NA	NA	NA	2270573.274	NA	NA	NA	NA	NA	NA	NA	NA	NA	NA	NA	NA	NA	NA	NA	NA	NA	NA	NA	NA	NA	NA	NA
A0A075B6H9	IGLV4-69	687359551.3	182527520.2	151972989.7	243629162.1	185088483	182527520.2	156989249.1	281230577.3	169847044.8	57282481.98	28953424.66	26106034.72	71651755.31	57875237.36	66144876.13	52300859.12	16003017.51	31651836.12	78313877.16	248801890.2	71655917.9	108259179.9	113522031.2	87682159.93	231183547.8	44741139.25	86492529.41	24882565.78	57279197.35	38487048.91	85265647.85	96425092.84	164420792	209943461	24015206.89	286449276.2	88677970.75	91226441.79	140170338.9	45428336.55	422430710	39734865.59	24882565.78	763615923.3	143257117.9	106106607.7	200825551.1	209842688.6
A0A075B6I0	IGLV8-61	135936517.6	48797954.93	217560185.6	271893210.5	40649511.16	171576349.7	128145279	226747339.3	163180331.2	172307547.9	157462421	260057670.2	204047323.8	266048923.2	245091440.2	NA	48479926.64	115371210.4	303283053.3	51636681.71	38777859.59	190549040.7	193442494.4	223613217.5	137474875.7	248300294.4	144695675.2	218085111.8	117975883.6	442273770.8	339176299	284159343.8	95654699.88	116112367.4	210046222.4	210151032.1	242077620	238653700.9	261926186.7	202455873.4	24230058.29	119266052.1	104433059.8	NA	5093000.722	462615736.4	145298299	152984752.3
A0A075B6I4	IGLV10-54	180974976.7	124102552.2	222103708.9	248801890.2	81845717.05	NA	NA	234474833.5	NA	20529116.64	5187015.417	7695327.65	62671324.44	30476585.23	105631320.8	16705398.33	6072238.276	15524765.95	NA	205573488.6	11280536.12	2524119.365	99576766.43	192137912.7	18360024.39	NA	36729455.34	50154665.64	NA	175207424.7	16528733.29	199215931.4	131163941.5	187698040.9	81287864.89	44728201.15	NA	65634828.51	44082319.48	125220422.1	339038531	43165775.8	53934911.93	5054412.761	21025457.43	86210154.6	530028545	76547517.8
A0A075B6I9	IGLV7-46	244730527.6	164949422.3	154731545.3	142303557.7	106482664.8	262165740.1	255882235.2	257478807.6	159760478.2	218957166.5	115120821.6	284815791.1	252551973.8	163522681.2	448974637.4	81287864.89	57500115.38	153977223.9	276398914.4	214370619.2	489965110.7	117430905.9	317574386.8	243629162.1	85677371.95	145298299	129776481.7	150762535.3	181443286.3	323159474.4	156989249.1	235865358	141257596.5	168590760.3	205695156.5	102984038.1	227036641.6	192137912.7	376785547	132936484.1	175452030.6	175913361.2	185999169.8	175066413.3	164462183.6	227331616.5	361397295.6	155858168.1
A0A075B6J9	IGLV2-18	25513969.59	22483665.6	38281016.69	10615475.37	9077222.63	134334991.4	38420762.75	64492947.37	65601318.89	38024746.96	28510500	45065670.04	42915979.48	46950172.86	44728201.15	22196467.45	38454430.24	24347937.83	69549939.81	40150310.59	29267824.34	32637285.81	28658447.56	47545782.38	28936140.88	52304115.48	45734116.13	27544251.36	50427496.06	42997713.66	59763382.21	33464109.96	32046325.7	28801575.97	83026309.53	68864888.81	75881887.93	18349071.46	55278629.05	32205983.69	36763004.88	70978886.51	40120607.28	74460772.26	54810856.97	24935207.83	37246460.64	38666202.65
A0A075B6K4	IGLV3-10	472342636.2	439503242.5	190635986.9	265404715.9	160070748.3	562033489.1	463470028.4	321283656.5	468632331.2	676069808.2	430305375.8	536672588.8	606240726.7	522033809.2	461768086.3	205695156.5	477616099.6	450692923.1	310412909.4	508172705.9	432416592.2	329664494.3	207237245.2	710451916.3	345647452.5	586455734.4	723925895.4	194898499.7	430305375.8	433334083.4	279664821.6	499695571.9	436598030.5	410775574.9	505936334.5	256116082.5	560130651	429196508.6	670151450	477069569.1	374867821.8	416582932.7	260057670.2	598725110.1	422150298.2	596929169.1	386146137.5	380593534.9
A0A075B6K5	IGLV3-9	18354617.69	11437294.04	NA	14779371.77	9961445.537	25010410.75	9077222.63	11327073.75	45670548.31	41762353.5	27563808.79	24882565.78	54827488.9	15018470.16	41448431.55	28353377.19	34549050.28	41432887.32	17433069.72	19611245.84	28801575.97	24935207.83	NA	32937102.53	23236854.58	72890488.35	44872187.88	8164036.855	16862324.99	41418311.57	14955327.95	48369779.41	35635987.53	24051425.01	30262585.35	12243865.05	39623284.76	46759828.88	34524208.79	28203327.44	34759405.5	37599895.48	12623792.98	51613383.63	25091886.38	34353186.74	24505078.65	17781789.32
A0A075B6P5	IGKV2D-28	160375089.7	268267859.5	545950130.3	497030311.1	122302220.9	535316042.3	240138552.1	490222757.3	314833487	64452842.89	62172351.01	332840010	294409843.2	208721324.7	196386611.1	239438128.1	150843468	77278119.6	216444798.4	296421215.1	165274578.8	119596902	269905269.7	152984752.3	273749347.1	115007735.7	208310892.5	86492529.41	131591342.5	109230437.6	148405233.2	153283165.4	258107597	278923440.6	178924266.4	132965778.1	177961401	121210527.9	79671110.2	153977223.9	319601775.1	130659860.5	129646173.7	77518542.04	373475010	128070617.4	782418248.4	150040667.9
A0A075B6S5	IGKV1-27	14819359.54	13942175.77	26176100.43	11169485.05	NA	39359587.86	20142620.06	7398837.673	30080456.39	30773846.3	10768641.43	28032839.18	30957620.56	24086942.14	25960192.98	21184930.32	17044367.33	32744797.68	39447157.47	31302337.98	15475497.59	29931103.98	32876899.11	60168677.83	23949872.98	35270978.37	29418458.2	28962585.07	17813008.13	36542960.63	16811023.45	91290743.12	13472276.08	14105657.16	19783585.52	14472374.34	24590650.11	28798759.11	30604903.06	24745787.25	22583411.95	60837422.39	33847213.29	22149279.84	15443771.8	22334302.84	29250791.04	27894157.25
A0A075B7B8	IGHV3OR16-12	266430523.7	262165740.1	164420792	172307547.9	211277989.8	199215931.4	298673498.7	199215931.4	132499903.9	196468752.7	58081423.96	132054735.3	88677970.75	95561477.97	112513022.7	108558304.9	72262404.09	113106999.1	139277012.8	271893210.5	136584415.4	96998559.68	111089852.1	150040667.9	324339077.6	91863908.3	147209921.9	145341638.3	93090931.29	260885136.9	140638454	162220471.3	484079261	290488237.7	89922170.66	105631320.8	115739390.4	129734446.9	166403263.1	173471352	290488237.7	143875127.5	111453021.1	140951647.2	90340684.96	91518739.65	209743847.9	196468752.7
A0A075B7D0	IGHV1OR15-1	166946088.3	142139539.8	263528383.9	196468752.7	62713296.14	241223239.7	193614474.8	114053933.7	443790692.3	107674082.7	204092797.8	177398495.1	457791884	213246307.8	84094216.42	320729051.2	108916930.4	298673498.7	123144810.6	187806957.1	297883854.9	476505178.1	478580930.1	72286590.01	664489232.4	228329089.4	497216340.4	436786810.1	208808386.1	423880164.2	250316354.6	328834674.9	309507019.6	165274578.8	175261124.7	229623954.9	316604957	283682890.1	173269026	285267494.3	278923440.6	377753164.7	45065670.04	809828150.2	329206101.6	204092797.8	394390975.2	311486708.7
A0A075B7D8	IGHV3OR15-7	90941591.01	25392865.03	14823509.6	56331277.04	39797882.2	17982780.42	22202424.45	22117295.37	25463415.74	16868231.04	24935207.83	57875237.36	9816002.355	26574736.17	23978266.82	11155287.52	11403467.87	10580466.38	14920141.29	36049761.5	50954662.91	17768532.8	16825083.89	17161239.7	56628835.23	27900064.89	11933105.31	14786587.95	NA	10477094.24	13603314.24	12146115.07	43730926	18876671.02	10862759.39	8137525.877	23094472.79	5138133.586	40805722.02	17974539.04	60596966.29	8040428.1	8164036.855	6854477.07	9714124.573	5374448.708	26505238.78	36049761.5
A0A087WSY5	CPB2	69605241.2	45734116.13	57717458.21	70978886.51	108593342.5	56071322.35	70294404.29	45065670.04	70978886.51	51636681.71	54209200.13	56892267.41	58713019.41	54906789.91	43982904.91	56097830.88	59439216.31	70294404.29	61032972.12	49827945.33	80397041.88	61159078.26	45200210.62	48924890.55	58515298.17	59815620.63	51429957.55	49227494.93	53349726.95	56297264.27	62713296.14	54414275.43	45272478.03	60596966.29	60015322.24	66144876.13	31490891.84	49827945.33	41597471.94	50323317.38	35452243.73	49918255	64239225.3	76009006.53	44171542.17	66913133.93	52304115.48	63225991.95
A0A087WT59	TTR	189324413.3	161550093.1	287829806.5	238653700.9	225182378.2	136994611.7	285267494.3	144298159.5	240556564.1	380593534.9	487896359.8	565060506.1	494640828.1	326095147.7	267972984.2	676307129.6	367845352.8	440629756.6	633675604.7	354589890.3	719654035.6	337009836.7	688169796.7	388331260.3	132485904.9	425912419.6	637198497.7	415427358.1	450511524.4	510684858.4	565878092.7	272889335	328139337.2	390583108.8	341096259.6	387407383.6	415901768.7	296421215.1	443790692.3	713191926.6	223867823.4	427982748.6	595534128.4	499093938.4	200906572.2	354651664.5	352204379	397226779.3
A0A087WW87	IGKV2-40	12472988.71	9202180.297	13224578.35	7441474.893	6157037.964	6278563.239	5311613.887	7002513.271	6902367.883	7043988.036	NA	4309541.846	8879979.924	13140380.91	11772410.99	10862759.39	14948748.61	12642095.47	5426660.052	24469191.36	15764031.26	6414463.711	8848492.476	13932917.51	12566935.4	4366226.616	14775935.49	10285735.79	4721363.304	8751052.369	10374674.19	11228007.67	12434266.92	12010964.4	12973581.33	8882629.862	NA	9110857.892	14867934.03	5658613.374	7750675.37	10937285.23	NA	NA	4506028.837	NA	11037961.34	8846782.346
A0A096LPE2	SAA2-SAA4	290125421	672920591.5	457791884	354589890.3	611944246.5	226463547.5	382483685.6	376479548.2	704604121.4	497030311.1	644930980.3	377422024.4	322409020.8	549531463.7	334854887.5	546500863.6	564859343.6	421240795.3	527919824.7	460623111	339038531	345477778.3	555335757.1	407377895.2	733526568.9	482193136.4	339310568.2	458855739	440047680.5	537471303	374585504.4	537471303	426968008.6	667329563.1	349974146.2	475922036.7	302487951.5	578404214.9	468632331.2	347762106.7	501529153	525290935.5	458855739	352297676.6	219718019.6	449847818.5	282796114.6	592556428.9
A0A0A0MRJ7	F5	17794708.09	25010410.75	20010545.19	17472457.57	32205983.69	14995662.7	21884415.08	16754182.58	18492312.94	21333943.08	15814145.68	18172065.83	13224578.35	13913475.16	12862206.37	14288943.61	21441129.04	21556711.91	16249997.82	18636636.8	19226642.84	15226041.91	15781726.69	18636636.8	16653275.9	17252417.63	18568929.7	13140380.91	18080016.22	16742548.05	15524765.95	17603184.58	19049126.39	8204882.758	19142207.98	15561709.37	16123004.58	16073022.11	11243278.73	14955327.95	14412939.88	15580235.54	16373453.19	14741253.05	12132422.03	18343380.24	16400511.29	12699399.28
A0A0A0MS09	IGHD	NA	9446782.647	21738432.06	8591749.939	NA	10036979.61	53122358.1	12585158.99	NA	100649820.4	26153203.14	NA	21738432.06	NA	17826069.99	26449515.13	NA	NA	NA	6873898.229	24051425.01	17453021.08	11232457.52	40150310.59	4325482.846	22680826.95	74280118.58	23342695.58	28510500	7623982.093	95468855.56	10477094.24	23843693.91	15475497.59	NA	82272446.49	18109805.74	38666202.65	18189599.09	6859800.716	47750147.01	17575155.76	7257117.35	12862206.37	NA	24158208.53	5934524.651	192137912.7
A0A0A0MS14	IGHV1-45	13997931.73	11217342.18	10011638.62	12954996.8	6859800.716	28940338.37	10580466.38	7208278.385	18189599.09	34045765.72	8007050.431	9871828.288	13472276.08	15302712.38	NA	NA	28793285.83	16023666.55	16825083.89	7904247.575	22242732.82	12888482.62	16249997.82	9582548.093	9565897.614	13767742.93	15568123.11	12297092.5	14408856.16	21329146.88	9332890.067	26693325.56	21029736.31	22941587.43	15915363.62	NA	16664671.24	16596483.01	25871497.19	6512796.369	29267824.34	9327118.484	16949377.41	15239503.04	NA	13866203.58	14355784.06	NA
A0A0A0MS15	IGHV3-49	120356334.9	71639584.7	92159069.99	165534894.7	75851130.14	152646866.5	63834656.93	105068426.6	39965147.07	109817891.1	128070617.4	199215931.4	182180144.3	194898499.7	280642295.8	249834781.5	196520914.3	130727137.4	118172904.2	82746217.11	196441907.3	194986477.7	184683413.2	200841128.1	158762076.7	147799670.2	164949422.3	153694312.4	87610061.11	317786475.4	166677293.8	393167333.3	47856407.74	123293257.2	183384969.2	127993475.3	164420792	175639241.5	280511938	180787429.4	83787790.07	135630107.2	106972319.5	214850866.2	191841271.6	110445269.6	196495083.5	114399384.3
A0A0A0MSV6	C1QB	197859840	144695675.2	174446658.3	200841128.1	193614474.8	190804911	220368749.7	221874142.7	225457376.7	278088964.1	227331616.5	194898499.7	131163941.5	218085111.8	200889722	196414532.1	341424882.5	245212904.9	172852314.7	179268795.4	357022024	157462421	165880943.7	318364998.1	195152473.7	303194090.9	389643553.7	213246307.8	228277287.9	186843421.8	235472425.1	132909015.3	190635986.9	149640029.5	279774387	214850866.2	247277623.3	407377895.2	211392415.3	291131234.7	147089796.7	193322030.7	227953010.5	256116082.5	210257952.2	270912233.2	172517796.5	168844505.7
A0A0A0MT36	IGKV6D-21	36344340.95	20127637.03	19687811.85	14534226.47	14474363.15	13661144.83	13603314.24	13821554.47	9430353.801	39336531.17	26610279.76	31589046.86	20621056.53	19482369.02	17189481.85	13688583.32	3707160.708	12326002.98	23109184.5	17161239.7	46071703.64	46476512.45	11975946.97	17472457.57	52089319.06	31273306.31	65112756.05	22237636.93	18405753.76	19657310.67	33276866.72	40659339.66	44490767.5	12546357.2	33569969.18	31959217.59	22385057.18	26028435.06	32787867.73	22883888.15	15165707.97	26236066.58	32163485.96	33622275.15	30298286.17	22685372.68	17861438.43	13647691.12
A0A0B4J1U7	IGHV6-1	141097624.2	121368209.6	208470283.6	407377895.2	99563905.21	339310568.2	113106999.1	136505111.9	286184100	209842688.6	439767455	415427358.1	533077082.2	227953010.5	510851778.9	403412538.1	145685061.8	273730146.5	420928636.5	200841128.1	331422064.5	154374253.2	257764747.1	448364114.9	416349325.9	804154407.2	347790196.1	784692985.4	170109060.7	153283165.4	510765635	130768495.6	204047323.8	432416592.2	774320911.5	568017127.3	426968008.6	259700658.4	197833422.6	245212904.9	465624174.9	815778551.2	150762535.3	583884388	904666714.6	167361331.9	156196671.4	183681018
A0A0B4J1V0	IGHV3-15	34382543.71	24659005.7	35635987.53	65634828.51	31651836.12	85070057.71	12913913.97	35545559.61	28200335.5	25611913.6	28042205.5	118532428.4	51075793.83	48391533.49	71668737.56	58013599.42	55634006.02	81845717.05	34010262.97	63225991.95	43578252.02	37704547.24	38094269.98	98663015.58	43980153.82	43205550.64	71639584.7	35895185.83	17493595.56	8067907.251	32744797.68	32435680.8	29917622.05	51965539.62	63099266.8	54446126.82	52079859.19	34045765.72	78157627.41	44609101.23	28354912.6	41456597.53	34498042.41	62519728.89	85091544.3	34994204.18	40808266.49	26028435.06
A0A0B4J1V2	IGHV2-26	38946331.29	21845446.65	10436061.13	13932917.51	16023666.55	67690949.81	21222437.45	30932259.97	15945499.81	40150310.59	50477650.19	4874348.141	27573302.69	46014088.99	21105988.59	21870228.05	26965903.78	21222437.45	20578985.57	NA	24432602.7	39033972.46	19630831.02	23742476.08	48581847.47	56911591.13	36123368.95	22585775.59	23692111.66	35952764.75	26345820.17	37204213.21	36281873.14	NA	14827796.16	9628324.784	15051020.62	25212035.11	20084029.99	12326002.98	68903974.33	28661446.49	147950334.3	30847213.54	20604924.12	23806912.92	15389047.7	16307508.46
A0A0B4J1V6	IGHV3-73	42085815.43	21183558.81	11431189.49	18349071.46	30065109.02	27115025.68	15524765.95	28944616.58	5691084.013	7250290.398	17139434.86	NA	17550518.02	25664485.26	19709497.08	16974062.29	21755077.7	36425214.94	24232741	23368546.14	28354912.6	14166353.33	31756403.36	29760883.74	27600709.6	16400511.29	17726598.93	16676750.3	12172147.14	55366089.43	NA	107175634.1	15895620.32	13315387.69	27393102.21	12862206.37	15895620.32	26487023.74	22483665.6	39059254.34	32444053.65	11728773.07	10285735.79	NA	10126109.15	21364130.92	26951451.61	14232472.99
A0A0B4J1X5	IGHV3-74	620166455.3	486456209	404938348.9	508172705.9	347762106.7	689835622.8	477069569.1	629560103.3	349974146.2	345535795.9	408291589.6	628403395.3	484079261	580973579.5	857109625.3	608108450	441464770.1	611944246.5	744897394.2	749316911.3	806950199.4	596929169.1	586411633.6	676069808.2	585283043.5	435482240.3	591275733.1	580973579.5	419375988.1	849866763.5	550866382.4	971570818.4	590119376.7	465624174.9	676307129.6	524986594.4	518669956.6	639343484.9	985008954.8	627049563.4	785355612.4	510897033.5	436786810.1	539417229.3	777183954.2	499251719.7	571559405.2	578404214.9
A0A0B4J1X8	IGHV3-43	49167745.03	42563654.33	NA	NA	19843565.91	NA	16250753.37	NA	23945568.99	3414892.858	19620910.42	13140380.91	14585176.45	22952573.84	18705603.57	32484722.55	NA	25488936.5	22061279.54	NA	40321564.23	40644356.02	NA	24860914.62	47252363.17	15686193.23	54156954.76	25252721.85	14693252.17	37850325.75	15796156.64	51770601.09	22070560.79	30797824.09	16146423.09	11495784.16	28948977.86	31848424.89	25061258.18	NA	42767448.23	40633523.25	14222254.49	23225552.15	31424309.96	23048100.59	NA	31848424.89
A0A0B4J1Y8	IGLV9-49	13242965.41	14995662.7	9144710.857	9986461.122	28203327.44	50524938.38	29605153.39	17917807.49	13269098.33	36049761.5	32084613.37	18484522.61	72914148.31	37931431.61	45604023.86	NA	53758109.47	35084981.21	NA	26487023.74	68903974.33	43095255.61	36695350.34	8591749.939	14061310.37	35962984.65	25786743.44	39288112.12	54264611.89	84785812.22	54919921.75	83117343.22	10011638.62	5701927.23	33028572.6	15832732.36	47856407.74	40965005.88	31142674.9	43881636.32	33519018.17	NA	6699380.626	60395973.75	34981473.14	51400960.04	28357895.1	19304058.73
A0A0B4J231	IGLL5	428115892.9	339310568.2	833687694	283682890.1	207030766.1	268267859.5	225182378.2	392202818.9	392812045.8	354589890.3	217731730.1	349974146.2	270013659.6	349974146.2	308377036.5	368543219	315678476.5	215919969	257764747.1	486140304.9	319601775.1	227331616.5	398661128.9	354589890.3	456788247.2	328377040.5	398792142.9	279017168	238730974.3	377727374.9	319894468.2	385357695	533077082.2	513426132.4	377099598.3	418187135.6	386555668.3	337159292.8	454942272.3	261267607.4	441785626.2	359708595.7	248801890.2	448974637.4	606994059.6	345477778.3	586455734.4	296421215.1
A0A0B4J2B5	IGHV3OR16-9	21088618.67	23567802.15	6888086.988	15585916.06	27257845.08	10951270.33	9555045.768	23142353.69	13512038.99	26487023.74	14166353.33	8917202.716	3571229.867	7695327.65	25537247.88	36217350.46	NA	27257845.08	5757220.455	14534226.47	4248126.107	33178263.42	7001139.935	7671496.304	19900905.64	49557169.36	14534226.47	12053715.46	14091065.56	49139824.51	43061696.16	41418311.57	17851179.19	19226642.84	3084110.972	21482274.72	6728773.465	NA	51519586.2	15524765.95	9665565.814	8271872.047	16118411.54	NA	9260001	26610279.76	16692649.89	16596483.01
A0A0C4DGB6	ALB	10273585.62	38069182.84	22385057.18	30228266.5	19220989.8	24659005.7	41432887.32	31459954.11	56254472.24	17781789.32	43095255.61	99803423.97	49318570.04	35163586.59	16884048.72	15059433.57	25659327.92	40649511.16	35355837.91	46759828.88	16498436.65	28510500	47850157.57	22988840.82	20846725.86	54068988.91	30365879.65	28032839.18	49511759.66	89641567.61	24347937.83	29399033.82	17550518.02	20461106.15	30822275.12	20038394.73	32046325.7	19611245.84	23593229.09	20437767.99	15995083.06	17241243.22	51035591.46	27875727.76	24318416.59	15814145.68	23779404.63	21333943.08
A0A0C4DH25	IGKV3D-20	193669610.8	97059013.82	81928853.34	58226242.47	61807614.09	61903906.32	53979891.67	73533185.11	76582897.46	460623111	87942564.63	147950334.3	164420792	84990020.16	151962678.3	78261108.6	132922532.4	197846758.7	169331689.1	134377633.7	187698040.9	106106607.7	129120626.8	259700658.4	84129019.56	140027223.8	149696921.6	111453021.1	115621369.4	165458290.8	143300322.2	122612414.4	128663170.4	97947563.57	165009125.1	239858880.3	171106247.4	168844505.7	176649093.6	240138552.1	120611902.3	172418709.7	91971144.63	191917649.3	174867781.7	122139521.4	71643589.73	57282481.98
A0A0C4DH34	IGHV4-28	67020440.65	55101266.22	30957620.56	43385315.83	23981761.2	36729455.34	31115361.77	23879767.57	68260897.14	55369192.86	34994204.18	53044029.9	99783877.83	73658669.93	100699141	63099266.8	47131567.57	47229349.86	72320332.84	30228266.5	74381331.72	63142060.7	75235090.06	65634828.51	62406417.27	24886854.51	75790786.27	58922603.92	38048311.44	59113315.97	93701183.36	62929291.05	8622058.704	39469013.26	128601994.9	42305807.34	46223975.36	45824341.41	65601318.89	62713296.14	41122998.42	64149736.85	27044311.62	43129929.99	107264328.3	61159078.26	34618455.23	48924890.55
A0A0C4DH35	IGHV3-35	60267658.94	59867195.7	28510500	60168677.83	46374288.61	32514018.75	46374288.61	53587699.06	35173507.97	61275987.82	73594697.28	88359172.2	52079859.19	104433059.8	72963354.74	69559459.9	58444406.34	60726652.79	91818780.5	38024746.96	51965539.62	89786313.07	NA	123954989.6	51113720.59	95285386.24	59867195.7	76729133.37	63503431.37	86223349.69	NA	64053557.67	37595475.61	46071703.64	56097830.88	70271062.49	48489462.04	62252386.57	89652219.87	70294404.29	55735873.04	66770843.77	54906789.91	57433782.58	57804663.43	55187064.58	55011173.36	69587283.11
A0A0C4DH36	IGHV3-38	37645839.11	32514018.75	25738469.46	21977521.4	14172344.88	26220586.6	14172344.88	37494838.4	8913646.178	43385315.83	9247597.322	33275109.26	18420460.42	NA	67545149.33	27393102.21	37150410.76	32205983.69	84889840.72	21647230.06	25587511.45	23806912.92	20987615.23	73553424.6	29408654.39	38558722.92	52414107.84	38602250.35	22190229.65	81450379.57	58783779.45	52708463.95	19384507.12	15995083.06	20394908.07	33622275.15	23480906.18	33469053.31	43241227.47	55910537.3	32982390.64	42328207.18	43466744.5	41448431.55	NA	29931103.98	31273306.31	25212035.11
A0A0C4DH38	IGHV5-51	100200945.1	78751839.42	47856407.74	87682159.93	56833923.43	155425712.9	71647646.26	62291634.77	75143752.01	65634828.51	49594989.66	76729133.37	47105668.84	70978886.51	63601211.3	73615740.92	64565210.21	75851130.14	70978886.51	75114091.69	66235764.09	82930813.4	84889840.72	56331277.04	72254544.94	62757599.25	55101266.22	41790566.57	59334850.17	104870493	77278119.6	165458290.8	56755250.32	58641337.41	70978886.51	49753937.4	59710467.57	102853466.7	121646668.5	52192708.41	97947563.57	50801957.66	62048295.89	40639029.61	102187033.3	57129456.66	93546119.17	84502049.31
A0A0C4DH43		44442117.14	39359587.86	74355537.11	NA	NA	20415022.55	36425214.94	8076139.871	43241227.47	NA	55187064.58	26574736.17	NA	79890683.53	NA	76655053.33	4705990.085	28654166.11	47078569.51	65634828.51	120611902.3	72303240.88	131599014.6	NA	NA	103622555.3	90032150.61	12908893.33	52414107.84	178662841.4	NA	212334732.1	136006107.3	35452243.73	47938494.58	20333762.74	58713019.41	86027977.31	103156525.9	85265647.85	6759647.821	85194440.38	86492529.41	68864888.81	NA	52414107.84	91863908.3	87682159.93
A0A0C4DH67	IGKV1-8	80935451.75	105875241.6	68916665.54	63225991.95	32744797.68	114648876.5	48593615.59	49942183.2	69578129.15	81073688.65	52414107.84	116253489.8	104245945.3	111453021.1	157951312.9	95182457.31	62368640.75	95468855.56	153002373.8	61275987.82	116112367.4	199215931.4	56972377.68	63225991.95	67072069.36	83493111.7	119049458.4	78367349.29	56288388.89	118019176.2	71647646.26	195192033.5	78916087.63	63743103.66	101403257	79145271.17	60662229.24	76547517.8	145517810.1	92010751.23	77372409.05	83421198.93	93723498.34	67545149.33	68174831.27	96998559.68	67670919.72	52617308.51
A0A0C4DH68	IGKV2-24	111389513.9	57920759.08	72914148.31	105410021.7	70294404.29	2249767451	115371210.4	120780693.6	91371641.7	132054735.3	32637285.81	145341638.3	157796798.4	18484522.61	49753937.4	57051433.88	43833405.54	148405233.2	21721014.76	150040667.9	57647925.34	39777563.12	50269394.29	129734446.9	65764651.95	4736286.924	11217342.18	53934911.93	35256186.11	48369779.41	23981761.2	42223186.15	92159069.99	102093611.8	68227150.26	24357237.34	204047323.8	78106888.24	15406696.81	NA	78972263.72	34144089.18	NA	12243865.05	8987044.522	40644356.02	108300683.3	96561729.76
A0A0D9SG88	CFH	NA	NA	NA	NA	NA	NA	NA	NA	NA	NA	NA	NA	NA	NA	NA	133407813.7	NA	NA	NA	NA	NA	NA	NA	NA	NA	NA	NA	170365836.3	NA	NA	NA	NA	NA	NA	NA	NA	NA	NA	NA	NA	NA	NA	NA	NA	NA	NA	NA	NA
A0A0G2JMB2		2237369884	1083188418	3721391712	710451916.3	90300911.9	1890969946	524407269.8	1372449485	883509511.3	1061066048	824363875.2	340980876.5	518669956.6	284815791.1	917862077	165009125.1	376181296.3	713191926.6	889792872.8	2968567022	3672464477	1462943166	420928636.5	460623111	372126184	1150145171	1390520514	1259874781	1008153724	5142615445	440629756.6	4046935029	2174178405	1015583123	1194507815	224404407.2	1303787590	1028157523	809828150.2	1720800510	1803826379	100265927.9	1637293246	91009291.3	693825880.9	2135272278	3367738714	771665735.4
A0A0G2JRQ6		36991868.35	168145611.4	50217241.38	41762353.5	41432887.32	44872187.88	28654166.11	36201859.01	84597108.57	36663005.59	48711019.86	66828898.15	31490891.84	40965005.88	140951647.2	59056855.17	40654503.16	74330074.26	24643463.48	172307547.9	183534440.1	270912233.2	35355837.91	37344369.55	47946091.12	67670919.72	68953772.19	54906789.91	31064186.25	66440783.79	113106999.1	94574371.21	59710467.57	55735873.04	64326358.79	58420575.9	62671324.44	50680531.75	68260897.14	53122358.1	92309321.24	45696319.05	52069831.73	94508782.72	49101579.02	46476512.45	74304936.82	66967479.59
A0A0G2JSC0	IGLV5-45	15626970.16	24265423.19	55823770.43	40150310.59	9756657.744	58922603.92	31651836.12	98432866.17	31142674.9	18349071.46	1269026.392	NA	1690502.666	NA	8369348.652	NA	NA	NA	5912886.221	12379960.33	8684442.564	NA	5912886.221	6873898.229	31399829.83	7379499.255	NA	NA	5494629.87	3844481.554	21222437.45	14730139.86	25338440.49	10722042.31	7588738.391	1710391.555	5826320.225	4050016.977	72294861.38	19220989.8	21591725.41	1285160.878	1712952.25	7431709.71	NA	4427723.809	20595823.4	11169485.05
A0A0J9YY99		297182662.3	313943431.4	128663170.4	168844505.7	279664821.6	142139539.8	135440126.3	118532428.4	150804052.7	304450756.1	174247143.6	233327686.9	276358216.8	320440656.4	475922036.7	273710061.5	293875923.6	347762106.7	317574386.8	329884818.5	209943461	288822675.6	294968514.1	438633897.8	186729183.2	179436106.6	262165740.1	290867985.9	218267156.9	623344148.9	240138552.1	452304150.4	182180144.3	244107061.9	234612051.9	300978563.9	199215931.4	248801890.2	557319452.6	225182378.2	331422064.5	253320658.6	326095147.7	210151032.1	294212914.6	264352089.6	218776068.9	323843412.6
A0A182DWH7	SEPP1	50878244.35	20415022.55	28948977.86	29259225.27	52192708.41	18284570.92	42263168.43	28510500	31686012.86	29760883.74	40644356.02	24482563.65	22733720.79	27544251.36	30280257.85	37545984.61	45344662.69	31115361.77	33423515.58	34688248.35	54733851.7	26610279.76	27715994.09	35360733.96	28510500	48696438.1	35454613.65	43466744.5	37337783.37	28932021.85	53979891.67	23651449.67	30957620.56	32444053.65	46324399.47	48111044.48	38919467.63	23368546.14	23207399.76	42263168.43	22941587.43	29659005.83	44296342.96	29797314.86	34322253.56	38385995.01	35270978.37	40150310.59
A0A3B3ISJ1	PROS1	109210718.6	134334991.4	141257596.5	129734446.9	163510572.3	75790786.27	173471352	111740635.7	114753072.1	112096288.2	164148702.9	139834376.3	108889790.2	134467182.6	98648982.63	88079606.6	143121051.8	122302220.9	120437522	116705734	107043181.6	138212472.7	95370712.61	114399384.3	121980403.2	150445915.2	108011740.4	106972319.5	147582431.3	125470609.4	115371210.4	86223349.69	113447438.6	129173754	125667492.7	140951647.2	138638100.8	118882674.5	87809620.34	119757168.9	95842965.62	105139976.9	118532428.4	124953611.1	79947418.92	164148702.9	103622555.3	109817891.1
A0A3B3ISR2	C1R	220157221.8	241223239.7	232222052.3	187806957.1	255882235.2	208310892.5	230258404	234474833.5	256497515.1	283682890.1	317974859.9	290867985.9	237242523.1	260057670.2	256116082.5	267099998.3	276319322.3	319894468.2	241417502.7	209842688.6	254868043.5	177777444.8	252062255.5	218957166.5	208233452.4	343446315.6	306818954.2	248801890.2	249330508	230853323.5	245212904.9	203873927.8	217560185.6	200857009.5	224133467.7	274602406.1	252551973.8	271893210.5	256497515.1	267268981.4	183534440.1	211873311.5	272763294.8	224404407.2	215017394.7	212962399.9	179436106.6	238653700.9
A0A4W8ZXM2	IGHV3-72	2052132630	1332273033	560130651	1483885778	713191926.6	1754328133	1221734253	1434997960	809828150.2	1308460141	1082059396	2055802048	1705032164	1216632687	2813611305	1664703583	1288660943	1489037256	2284175045	1217880985	2368232687	1525532264	1571199414	2000050573	1250258114	1736367343	2768377109	2055802048	1204635757	2867232394	1489037256	2597524157	1614026928	1689058368	2108908258	1370927867	2665862995	1712941770	1973502252	2013196687	1468229982	1470254213	1491797431	2530407055	1481098115	1401956945	1274530213	1308460141
A0A4W9A917	IGHG3	1879042421	2768377109	1478700957	1712941770	2700473869	1510518743	1105103104	2026258531	3695946761	4857819600	2135272278	6608954305	6865545802	1874686282	3528294180	3183033317	2516598634	2433532771	1377215879	2186979775	2631676309	2135272278	5250625560	4295397831	2818183494	3832679683	2249767451	853281380.2	1541455696	1362054130	2433532771	1611697190	1986819371	2368232687	3183033317	3119075981	1478700957	2968567022	6092580396	4322095770	4779853806	3025476050	644509936.9	4619259812	5140625264	4186861112	1797548938	1424211686
A0A5H1ZRQ7	IGLC7	56481951.41	56071322.35	133385919.2	28798759.11	39059254.34	591275733.1	58783779.45	251950330.2	107963939.6	13180345.59	17768532.8	15018470.16	3760118.177	11814622.84	23225552.15	5400161.378	13886772.7	3558781.651	2892303.372	238653700.9	8204882.758	28042205.5	NA	21977521.4	492755147.4	10092328.99	4014853.725	2723029.971	2732794.952	NA	3900969.475	3361154.018	335210558.7	66235764.09	17283080.43	11270421.63	21029736.31	2028275.995	7956018.458	143300322.2	260346070.7	16924025.37	3629300.794	2897283.045	157609514.4	37704547.24	142716222.4	62252386.57
A0A6Q8PF87		35716418.17	37396118.1	16928127.65	59251736.01	10838130.45	37396118.1	65047303.24	47653341.91	23593229.09	79617987.62	47326445.29	79890683.53	38919467.63	37235697.6	43129929.99	64326358.79	50996279.65	52192708.41	62090195.3	42589201.38	67609263.55	52414107.84	54027552.32	81073688.65	NA	77231878.61	47453143.11	27044311.62	64804334.51	74207519.44	46374288.61	98452477.58	38281016.69	NA	42947363.06	40639029.61	47105668.84	53500844.73	39965147.07	56833923.43	28801575.97	62922308.26	41790566.57	58420575.9	60903480.57	70978886.51	86610352.24	28798759.11
A0A7I2V2D2	SERPING1	907689408.6	1047754765	621979735.1	658863545.2	1221734253	672920591.5	1264791341	778824913.8	722377535.4	749316911.3	1011336866	913491042	887570508.4	853281380.2	741725023.6	818518867.4	885446603.1	839816321.3	767191282.4	863264778.9	616615145.2	1045887571	792102559.3	749316911.3	958752519.7	758862993	622674936.5	682683163.4	900512873.1	655948939.9	731872801.1	807076995.4	989278378.3	944869456.1	730142872.9	857109625.3	746240976	728615625.3	788986076.8	866952472.6	719654035.6	746720761.7	1055690337	667386181	399422812.2	824363875.2	684867658.2	993520257.1
A0A7P0TBH1	AGT	215751711.6	186612768.6	171106247.4	121210527.9	409832869.9	119049458.4	180787429.4	109510234.4	142890667.1	144904050.4	303874536.7	142647995.2	186373158	156773603.5	161135861.5	234612051.9	247808222.5	193614474.8	202552427.9	118882674.5	141882827.8	204092797.8	202552427.9	158937116.3	190886982.6	205514403.8	171576349.7	156773603.5	139393340	132909015.3	306282458	190967520.1	177961401	223867823.4	141422831	117221786.5	113447438.6	142303557.7	245704679.1	230258404	109190100.3	216806491	218085111.8	130683031.2	104784146.2	146125262.2	183824786.1	243629162.1
A0A8I5KW61	PF4	32702550.61	65112756.05	48489462.04	13180345.59	145905540.1	63923885.05	27257845.08	10545681.81	26324724.67	37344369.55	NA	93723498.34	26627533.94	12297092.5	NA	26906383.65	15200397.6	6157037.964	36062923.09	4945556.021	64980144.83	16566972.98	52186110.42	30773846.3	34079874.15	NA	NA	NA	1283498.537	23651449.67	29096279.85	22578993.94	NA	18269912.27	21870228.05	13095105.31	5990177.913	70978886.51	24712343.77	17091136.88	14105657.16	7339349.469	NA	24357237.34	6734257.396	NA	11505594.81	44204058.5
A2NJV5	IGKV A18	1279338538	1123493742	636768111.9	474482994	510765635	830106852	641902296.1	870616527.1	424725037.8	923285197.4	566930134.2	1177273185	1023993186	827937283	1644117444	1002824337	464316051.6	775208471	1224577155	658863545.2	1049719271	940246643.2	489698932.7	1028157523	681628202.8	515901788.7	1159693334	1177273185	691221516.6	1264638177	1105103104	1187011245	446020233.5	631567032.7	930909777.4	885644817.2	505972521.7	771665735.4	687756782	962942166.2	667329563.1	769776707.2	827937283	720757158.5	1547219051	628993089.6	1322679019	815509823.4
A6NMB1	SIGLEC16	1570744245	15568123.11	2401094056	1424211686	2848927.381	1284014538	752373065.8	4908963829	5837952.052	1180250418	3648828715	664489232.4	954025318.8	913491042	524986594.4	505936334.5	1456094844	1429622164	601894959.4	993520257.1	1344499932	4753525488	670263944.4	1138841940	1593222135	824007105.3	1754328133	913491042	655138094.4	826659873.2	627049563.4	742828027.2	3286869122	7311010.218	623852662.4	1220618117	1542112731	2186979775	722377535.4	695276704.4	1244932924	1157317678	948980203.7	1099741713	1623507451	1948441699	1565035005	639343484.9
A6XND0	IGFBP3	11253686.39	19526749.77	9816002.355	26028435.06	23636152.39	15259117.83	26788453.43	4923874.134	29102132.53	33469053.31	30431000.58	29959539.51	23480906.18	21910955.73	20038394.73	23274157.56	30195250.9	22883888.15	26281276.34	30773846.3	17374849.72	10768641.43	26281276.34	22632590.81	9763336.381	41586585.19	27591747.98	21225252.8	27534176.32	27609503.72	31651836.12	19363854.92	23480906.18	33519018.17	25153146.42	19056090.04	32595398.94	19930190.95	20721864.23	21556711.91	17374849.72	26703341.55	49227494.93	33075675.12	21426937.85	27563808.79	15686193.23	23742476.08
B0YIW2	APOC3	807015010.7	1284014538	3286869122	2186979775	2199698822	1236902673	1489037256	967324756.9	1053526090	1547686281	1525532264	784692985.4	1986819371	3097472615	1099741713	1389667797	1515970647	1264791341	1502912555	1138841940	1206265464	1794298380	1755555395	1547686281	1058834621	2466802290	2500105242	1310064384	2210445876	1542720641	2700473869	1542720641	1095729235	1960453982	1582952947	1565264075	833687694	1360207820	1413285330	1032295080	1600493704	1200605109	1177273185	1314855793	1085507081	1082059396	2039236913	2683224256
B1AHL2	FBLN1	45195068.94	16051524.1	38919467.63	36663005.59	50323317.38	28055585.95	59763382.21	45976294.76	19770371.42	32937102.53	29931103.98	51035591.46	53889641.06	25252721.85	36968983.5	47938494.58	43029198.72	46374288.61	40309646.25	44934601.48	45131844.73	81215539.58	55001452.22	36049761.5	30882974.31	50424772.03	41748918.71	29470418.42	55278629.05	32435680.8	39797882.2	31370610.55	71651755.31	25587511.45	31362120.3	41448431.55	55823770.43	31302337.98	28655565.46	61807614.09	17068540.25	35545559.61	46950172.86	NA	39126931.94	42284139.53	62757599.25	18349071.46
B4E1Z4	CFB	506007556.5	689835622.8	494640828.1	535753638	627049563.4	382106628.5	611944246.5	645335829.8	855836373	639343484.9	524692199	612837192.3	575560452.1	536672588.8	438876505.6	518862396.7	610149046.5	524407269.8	440931040.3	692786235.5	600053242.2	566930134.2	541831874.2	728615625.3	839112610.1	571559405.2	449222038.7	664489232.4	749929718.6	592388861.2	382483685.6	608409771.7	471621017.2	648496820.7	425782365	685581250.9	725337367.5	609148495.9	543659324.6	510765635	616615145.2	617693738.5	717964709.2	524986594.4	364251761	613798113.2	503828572.3	609148495.9
B7ZKJ8	ITIH4	634657302.6	655757812	518669956.6	609148495.9	798378011.8	486456209	679027549.7	584022561.9	634176015.6	486140304.9	682317719.5	496639649.6	636768111.9	595534128.4	568017127.3	623852662.4	593662852.7	798378011.8	670263944.4	521547866.9	631567032.7	644930980.3	618570899.2	609148495.9	798630703.9	617482155	672920591.5	595534128.4	513603015.4	578740393.4	581229689.8	672754702.4	636768111.9	852091269.5	518862396.7	598725110.1	636768111.9	710451916.3	652039506.2	524407269.8	569822881.4	670380999.4	699424646	429163353.1	302572650.6	582535350.2	492499636.1	795461863.8
C9JB55	TF	98205648.6	91717887.64	146493835.9	137081042.9	143300322.2	127075484.7	103927637	89389190.9	61220903.03	59251736.01	81215539.58	113875450.9	136006107.3	120879396.3	79145271.17	110765150.1	115613675.6	58783779.45	43623695.74	126984531.8	100006716.5	78209029.83	79834699.6	57282481.98	36037262.12	70298893.68	101087442.6	64239225.3	82451184.34	62929291.05	97495216.68	84785812.22	81928853.34	219141803.5	75204243.44	57433782.58	68916665.54	42589201.38	107963939.6	60726652.79	86973031.64	56728799.14	116253489.8	56446140.74	137866754.8	82930813.4	169101178.5	123954989.6
C9JF17	APOD	380239355.4	622674936.5	768197422.6	521547866.9	440629756.6	347790196.1	421240795.3	681966331.2	359347308.6	592556428.9	551641934.3	436786810.1	655559261.7	426867887.6	552443252.1	711376029.6	675841499.1	595190975.3	489698932.7	448364114.9	585197642.8	716912735.1	705461650.5	380593534.9	363382817.5	455880004	420081100.6	496639649.6	635855172.3	465135718.9	611944246.5	592388861.2	673092922.9	422430710	591406330.4	702453176.5	606240726.7	448364114.9	634176015.6	550866382.4	305731981.4	553271641.4	473178812.3	685581250.9	531128046.6	419738913.6	601330455.4	438633897.8
D6RF35	GC	1327491303	1576417236	1254926399	2000050573	1429622164	1450920556	1842799623	1225562821	2384716718	1360207820	1680993167	1559289167	1542112731	1559289167	1370927867	1329803521	1582054322	1221734253	1755555395	1483885778	1531095092	1289586697	1899597052	1308460141	1346437780	2039236913	1890969946	1637293246	2015067805	1423837262	1366348334	1222780847	1542112731	1244932924	1514296817	1644117444	1822697365	1483885778	1607282286	1489037256	1407768766	1407563758	2249767451	1497163692	1167362397	1525532264	1378511651	1712941770
E7END6	PROC	19601827.48	19829883.8	22070560.79	18636636.8	33827421.89	17113159.63	25488936.5	9936590.308	16434137.02	15845728.05	18634778.17	14534226.47	15338341.35	19146942.51	13855406.49	15355388.71	19744946.83	16811023.45	18632870.31	18961606.5	17068540.25	22018853.03	13540097.31	18961606.5	15666991.46	21388049.73	15259117.83	20113931.96	21145655.18	19970599.98	20801998.79	14183768.02	10931175.24	28354912.6	18488469.03	17513074.01	13989545.7	12379960.33	16173707.07	16811023.45	16789055.86	13844315.3	15623281.24	15832732.36	8456802.23	15226041.91	12528586.31	24469191.36
E9PHK0	CLEC3B	48376707.46	40965005.88	20621056.53	31848424.89	54919921.75	27591747.98	44609101.23	27101248.74	44082319.48	31848424.89	33726524.55	35163586.59	30408872.1	28510500	39007850.65	42124297.46	85763359.02	48593615.59	38094269.98	36663005.59	44370891.97	33726524.55	29636822.9	38666202.65	28059877.8	46522680.92	53299218.59	46014088.99	43670669.55	45263595.5	52192708.41	28932021.85	41278945.75	34759405.5	42124297.46	43129929.99	40488700.74	28356418.28	35173507.97	53979891.67	38138731.5	38980846.34	50154665.64	46582132.42	27369852.72	37032388.01	43205550.64	43385315.83
G3V2W1	SERPINA10	13714274.14	11690027.65	13701636.59	11396728.31	14735517.79	10240317.32	13136397.29	11814622.84	12797363.38	10615475.37	14473385	10285735.79	10436061.13	26106034.72	7668329.348	9050526.08	16776244.01	17974539.04	11730478.7	13647691.12	12842774.6	18343380.24	7641509.842	19304058.73	37299260.44	15389047.7	16051524.1	18790059.18	7319169.547	17291760.67	10838130.45	18137368	11687364.49	15165707.97	7170792.338	5249944.684	9144710.857	14779371.77	7489925.221	11125767.34	11280536.12	11979037.93	11048178.49	11002782.97	NA	13362350.63	10746274.74	16868231.04
G3XAK1	MST1	10705481.55	16276106.21	21029736.31	19611245.84	20142620.06	18874471.35	16528733.29	12868856.94	16998106.01	13932917.51	11814622.84	14786587.95	9610161.153	11308638.84	10250879.76	13457203.43	29737749.21	14735517.79	13054291.05	13425993.8	18269912.27	17139434.86	11730478.7	25611913.6	16127337.65	18119227.98	20768798.03	19146942.51	11939750.5	17880431.82	14172344.88	12957704.54	15338341.35	13073908.02	18180947.81	16308447.4	16370617.84	15845728.05	10245478.51	16250753.37	11773235.98	16647328	19797151.99	14969142.39	13486447.54	20553725.16	14863061.06	11896595.52
G3XAM2	CFI	146270344.1	190804911	212831991.3	158937116.3	230258404	124102552.2	163510572.3	155081966.4	207098251.7	183681018	143485451.1	170365836.3	174446658.3	190369931.5	110129543.4	122638859.1	179611926	202455873.4	165880943.7	152984752.3	168590760.3	122139521.4	149979203.4	144904050.4	261519397.9	159253295.5	186612768.6	181633027.2	163180331.2	172000034.6	132936484.1	168644032.1	125790210.2	172093190.1	115493409.8	200889722	190635986.9	209842688.6	156649177.2	170097265.8	141882827.8	202620059.6	222819955.3	119434225	135044742.5	186249828.9	153307794.8	228643407.5
G3XAP6	COMP	363547750.8	291894783.2	328139337.2	448364114.9	356929961.5	461464716.8	365884146.8	326766338	516027260.8	271893210.5	329664494.3	682683163.4	352234673	415427358.1	239858880.3	576781458.3	639723609.2	510765635	226023764.2	474482994	513426132.4	363890553.2	431378461	254240104.8	212455528.6	1006083266	577180707.9	306485253.6	572123545.8	272889335	298673498.7	549387760.1	386555668.3	284586996.7	239438128.1	583884388	590119376.7	345535795.9	314833487	399523672.3	297883854.9	320144467.1	565060506.1	321878797.8	658637007.4	282979454.9	515901788.7	283682890.1
H0Y755	FCGR3A	6464881.737	4521480.096	8622058.704	11641360.53	12913913.97	9646802.353	12642095.47	13333165.16	8652564.278	27894157.25	18023899.2	12623792.98	11431189.49	9871828.288	11495784.16	12973581.33	12366192.73	8561636.086	11975946.97	5814763.443	21262329.22	12049200.64	14410931.83	8351445.222	11555462.64	25635847.98	14995662.7	10064252.4	26081735.84	12405130.47	22202424.45	10062249.21	NA	6916741.812	10154501.17	12014702.03	21738432.06	12120481.88	13269098.33	6694487.234	6399227.05	13326460.39	23342695.58	16606483.09	23575310.78	11065279.93	9701379.073	6873898.229
H0YAC1	KLKB1	72270363.36	103321347.6	115739390.4	81073688.65	135440126.3	93393024.06	122302220.9	65667908.52	86118474.47	70978886.51	68244133.99	109168519.9	75881887.93	106972319.5	96485402.45	84790979.42	130748143.7	97495216.68	83123070.51	107674082.7	88818464.46	84693410.43	93562638.34	112096288.2	92336358.07	86610352.24	112402605.8	72329049.73	85910666.17	79996024.01	108593342.5	67749542.53	85365341.86	111420543.5	76655053.33	92772055.16	90437901.88	58226242.47	76582897.46	80271230.23	100006716.5	81596926.1	101922291.1	87350170.02	51951992.26	125089196.4	130284391.6	81073688.65
H0YB63	MGAT4B	574378331.4	809828150.2	NA	676069808.2	565878092.7	881469107.8	866952472.6	755409629.5	NA	609148495.9	596929169.1	948980203.7	725337367.5	644509936.9	989853208.9	1151163636	NA	488188094.6	586411633.6	497030311.1	701651651.8	NA	NA	563009946.2	570457734.5	503828572.3	689835622.8	612837192.3	397036019.2	786594167.5	775208471	NA	792526841	366088942.5	533486489.5	552443252.1	NA	676069808.2	NA	641902296.1	432416592.2	NA	NA	631012953	NA	524692199	1114357179	486140304.9
H0YD13	CD44	12779603.83	12975691.66	8152969.165	9582548.093	13379430.24	12419421.21	11595652.41	15974627.36	11465874.44	16596483.01	13362350.63	15884078.08	15051020.62	10505910.68	9840969.23	14827796.16	12678891.24	15213013.61	5605910.727	11169485.05	9665565.814	11814622.84	13297021.56	11169485.05	10366717.76	16692649.89	9202180.297	10505910.68	13787528.18	13175116.57	12326002.98	14476228.06	15645772.91	6759647.821	9959706.265	14160162.72	14823509.6	8846782.346	14352887.27	12082583.44	7514387.113	8518478.609	15018470.16	11772410.99	12741224.13	17768532.8	11290262.84	11396728.31
H3BRJ5	IFT80	39641848.74	63923885.05	14292990.28	27415451.72	49438636.9	38697001.1	52192708.41	24625156.54	20375316.05	NA	43931443.26	40120607.28	35635987.53	NA	15832732.36	19473812.34	14475310.36	54919921.75	59962849.57	NA	36136663.69	38385995.01	NA	4945556.021	39231470.97	47345335.28	40164455.03	83221121.63	NA	34019786.9	72902242.26	30324494.38	NA	NA	72311730.64	39007850.65	25338440.49	36049761.5	37191946.56	37754702.55	NA	16089799.28	NA	NA	26410496.11	11814622.84	27900064.89	38024746.96
I3L145	SHBG	13485052.96	22163139.78	NA	4767170.154	16811023.45	9850765.756	14735517.79	60218485.63	1692932.275	5669607.447	12049200.64	12908893.33	12434266.92	14786587.95	24768162.68	22893401.4	61430063.24	51195366.79	9810314.537	3414892.858	12010964.4	5374448.708	18632870.31	9786219.289	10567395.99	14634824.2	6278563.239	8398305.503	12465757.84	16202417.11	13379430.24	25058203.26	17231982.17	3924475.066	40480866.78	7668329.348	10011638.62	13425993.8	48111044.48	14735517.79	7981451.33	9773204.408	18172065.83	17189481.85	25936911.16	13116088.65	13287195.7	12379960.33
I3L4N8	ACTG1	9235785.038	8000634.983	16664671.24	6528973.997	17974539.04	11217342.18	11855477.39	19457357.17	12488992.12	8127263.563	27072884.47	5780044.943	8622058.704	7257117.35	5617429.751	4830765.225	11644888.76	21884415.08	14410931.83	12120481.88	14688072.18	19945407.82	5757220.455	12699399.28	7699974.013	8750255.626	7146260.652	5629025.568	9293446.75	7223493.016	10151780.65	9486116.561	22733720.79	NA	9543694.166	6315910.294	11935234.35	17781789.32	6902367.883	9756657.744	13810581.82	4158082.464	7456548.328	7668329.348	5480853.437	6236578.315	16150152	5324018.697
J3KNB4	CAMP	7360284.012	5262782.255	11935234.35	8127263.563	4562628.786	6088982.849	6859800.716	NA	4408783.145	12120481.88	6035112.299	NA	NA	7456548.328	NA	5734884.902	5431527.33	5126109.599	12204428.62	5138133.586	7750675.37	9488044.694	9119517.301	6528973.997	5581130.667	8050810.755	8000634.983	NA	NA	4126916.049	12788397.94	NA	NA	12842774.6	8525271.106	NA	8379500.73	6873898.229	NA	NA	9213078.41	9057830.136	NA	NA	NA	NA	4913137.098	7904247.575
K7ER74	APOC4-APOC2	272849194.8	461464716.8	1095729235	624522826.4	679027549.7	320179727.8	550866382.4	217391940	148052407.6	508172705.9	282979454.9	204186474.1	436598030.5	806882363.5	539417229.3	425782365	769158987	627049563.4	541831874.2	380593534.9	479118867.6	781701419.5	440931040.3	795461863.8	279560079.7	601330455.4	521316465.9	266048923.2	620505065.7	705814279.2	679027549.7	1005125437	195029185.4	541353595.1	751179522.8	448974637.4	287829806.5	563009946.2	434514099.4	431347407.1	513426132.4	405074614.1	359584955.2	418187135.6	145972390.7	237603691.4	455880004	710451916.3
K7ERG9	CFD	27270169.75	10951270.33	24590650.11	21647230.06	21884415.08	30365879.65	18277335.86	51752038.4	35886295.58	30228266.5	25713622.55	21910955.73	29917622.05	12623792.98	24357237.34	19142207.98	22387241.54	25086442.63	13799245.85	20915352.62	16789055.86	6775236.345	19316561.98	24086942.14	24692216.19	19677384.93	28510500	24086942.14	11681715.36	24724805.93	27257845.08	26263409.73	28510500	22583411.95	29784931.47	16606483.09	27573302.69	9986461.122	18790059.18	30065109.02	11500785.36	13075390.59	23731144.08	20333762.74	33681975.02	23436180.32	25240632.82	15845728.05
K7ERI9	APOC1	484428990.3	521316465.9	1303787590	958531300.7	421240795.3	408914106.8	565878092.7	453060798	368304554.8	535753638	388773369.9	298617769.8	505972521.7	436786810.1	583884388	658752511.9	833127770.9	895614155.4	501419160.4	363716940.3	422430710	757656472.2	570954168.3	592556428.9	330308838.7	738324714.8	744501997.3	549531463.7	971913934.4	807076995.4	798378011.8	442273770.8	370505826.5	701651651.8	798113682.6	648148255.9	436598030.5	497030311.1	492235829	488188094.6	541353595.1	437955456.5	426867887.6	510851778.9	381713122.7	487896359.8	718593204.8	749316911.3
O00187	MASP2	5920832.886	5907228.052	7271500.346	5976129.952	11125767.34	4716024.911	6694487.234	6496722.443	10245478.51	6174326.158	4991780.886	5453576.1	5826320.225	5941403.394	11002782.97	6629295.667	6783591.956	6859800.716	6477804.786	5509764.9	3775692.454	6594940.295	5041720.474	5669607.447	6753440.81	7827660.804	6798811.106	4486061.054	5664281.536	6706492.05	8814399.856	6530093.544	3912674.705	4607422.631	4275910.145	8617951.466	3419425.391	5976129.952	8652564.278	5803280.981	4248126.107	3992227.474	5262782.255	7022492.809	6544651.407	7777413.399	6480751.227	6711653.568
O00391	QSOX1	5089106.999	5758626.254	5150235.399	9786219.289	7645442.742	5758626.254	9756657.744	9043596.591	9637773.541	5324018.697	5374448.708	5941403.394	7697718.497	5453576.1	3817095.089	9543694.166	10636001.79	9332890.067	6299833.748	8127263.563	4607422.631	NA	8340583.568	6354106.874	6039065.065	6829541.147	8686925.926	5453576.1	8487191.952	9257501.346	6512796.369	7850906.099	12158625.63	5849659.655	5583100.03	5768499.539	8879979.924	3248815.418	5691084.013	7418300.454	8436160.062	5999593.843	9446782.647	6122112.542	7299125.062	7128476.155	7379499.255	4050016.977
O14791	APOL1	235089257.6	374310357	484079261	418579893.3	450692923.1	291894783.2	538412981.2	269132366.3	333249170.5	438633897.8	354651664.5	508172705.9	361539195.1	340980876.5	315764940.6	326324765.4	451511283.8	339176299	381330040.8	418579893.3	272807224.1	419738913.6	345418223.7	418579893.3	217064972.3	414802894.2	313943431.4	243454501.1	603798687.4	245326801.7	390095433.7	225911877.5	276358216.8	319601775.1	299415939.5	352297676.6	404938348.9	380593534.9	349974146.2	450692923.1	357022024	369039898.5	284815791.1	315764940.6	196358128	510808003.2	270996718	337159292.8
O43866	CD5L	148751317	110129543.4	227036641.6	192137912.7	138118496.9	911884593.3	117633301.1	190721261.1	121646668.5	407377895.2	132950891.8	137262548.5	190635986.9	109168519.9	286449276.2	187586975	287528175.4	250316354.6	555335757.1	304450756.1	175452030.6	182001347.9	197805955.6	238653700.9	152968017.4	172517796.5	251360146.4	359584955.2	177203278.6	393167333.3	173471352	323159474.4	93858254.85	120611902.3	368543219	98648982.63	167627834.6	137081042.9	359347308.6	176839209.2	228963868.7	305917060.6	139834376.3	245091440.2	323051693.8	217731730.1	233483616.2	179268795.4
O75636	FCN3	84315563.64	88267193.9	60662229.24	44934601.48	93701183.36	42563654.33	67650632	48279170.01	60118223.18	53500844.73	76618739.59	60968657.98	40488700.74	97677434.58	92772055.16	53233424.79	95927220.49	55910537.3	88218463.68	60168677.83	53798214.55	56176663.46	24232741	55369192.86	79412179.38	61856067.85	60853045.67	33847213.29	42827640.52	31370610.55	92010751.23	50817948.33	33397158.78	72926209.5	53233424.79	67545149.33	43730926	87682159.93	64411229.07	71647646.26	46071703.64	30144956.86	79890683.53	53531791.99	58850163.64	68244133.99	55994083.41	70978886.51
O75882	ATRN	57430748.25	52414107.84	61758533.1	51636681.71	67650632	44160113.52	66294407.77	42738799.01	44801830.73	45824341.41	39033972.46	52069831.73	36281873.14	40120607.28	36299645.61	50374207.29	70978886.51	65047303.24	45200210.62	59251736.01	47750147.01	48711019.86	40309646.25	49827945.33	38590009.48	55994083.41	61903906.32	46950172.86	66082244.02	51770601.09	50323317.38	47768506.21	48489462.04	52927073.69	47205276.73	53531791.99	49318570.04	38024746.96	36507664.4	57786096.77	46980376.35	48199651.18	55933707.27	43982904.91	48287068.53	48711019.86	48027250.28	54386160.27
O95445	APOM	102258930.1	139465035.5	258107597	100649820.4	125220422.1	99132339.87	143300322.2	100422886.2	94813281.35	137081042.9	122139521.4	150762535.3	141257596.5	159967992.2	175066413.3	138741241	253019995.8	156989249.1	108861391.8	123954989.6	133861342.4	130705444.6	180202430.8	118882674.5	76410449.45	169101178.5	134334991.4	104433059.8	213397189.4	96425092.84	170097265.8	89641567.61	108889790.2	107043181.6	113173261.8	121971416.5	120181769.5	112096288.2	134935860.2	138118496.9	94017372.87	152319539.6	173843064.1	183232518.8	92124672.43	148669517.3	137568150.4	118882674.5
P00450	CP	1445646830	1890969946	1418766188	1547686281	2433532771	1083188418	1720800510	1634001446	2161293908	1483885778	1462943166	1094896299	1614026928	1491797431	1497163692	1582952947	2077679209	1184835793	1441324819	1424211686	1468229982	1594552839	1441324819	1620728056	2102904447	1499510426	1236902673	1430221181	1616544928	1611697190	1221734253	1809749921	1478700957	1531095092	1389667797	1497163692	1418766188	1832041547	1697071197	1264791341	1689058368	1239641861	1559289167	1435791445	1012519163	1794298380	1192585771	1832041547
P00488	F13A1	16625241.2	29891428.59	15645772.91	18961606.5	22532652.75	14534226.47	29096279.85	20689371.6	2863104.382	13647691.12	8231094.033	9446782.647	12752246.08	8649256.832	9413160.822	13205586.44	15778736.87	8323570.136	10444651.89	26028435.06	12546357.2	20951011.62	17433069.72	12954996.8	25418489.58	9909983.097	9646802.353	13913475.16	15515013.93	14476228.06	22532652.75	7623982.093	20010545.19	8684442.564	8284033.911	10250879.76	11687364.49	7441474.893	9845978.817	13603314.24	10722042.31	6393393.194	11539159.57	10475179.53	7506725.671	16566972.98	12007370.06	14779371.77
P00734	F2	604370866.7	765748779.5	812678180.4	728615625.3	752373065.8	508172705.9	839816321.3	553671233	914805409.2	891605305.5	781701419.5	760016728.5	673092922.9	760016728.5	720757158.5	751179522.8	949919890.6	752373065.8	812744240.7	710451916.3	910524082.9	682317719.5	767191282.4	815509823.4	753514062.8	936410015.1	789536473.1	827937283	1043907214	742828027.2	818323256.4	655948939.9	606240726.7	761193012.6	840708125.8	831115953.9	812678180.4	815509823.4	764706588.4	731872801.1	806950199.4	794780991.4	913491042	857109625.3	590209919.2	781701419.5	648832021.9	863264778.9
P00738	HP	9757422104	20509088002	6865545802	11627925548	35071111341	8953224653	10614336094	7935132964	34829401826	13203664222	20341554095	9452486964	8806713207	12875844202	6638222217	8680202502	8977102309	7902476039	12943145001	9673108240	13107560633	8731302904	11425081559	13203664222	18004306290	17888639169	2064946470	11384302056	7406824439	4580862339	6176065279	9094259035	11601564775	13107560633	13009560263	12909606397	13171837035	17817447921	7800058234	13235286732	15343562800	12738514194	4020738965	8591199914	1418968501	15311641638	4934290842	15438090630
P00739	HPR	82571120.86	226463547.5	322409020.8	152984752.3	382483685.6	236540824.7	440629756.6	171343558.6	117065965.5	192137912.7	146125262.2	248801890.2	222103708.9	145341638.3	171651655.8	113173261.8	188018585.5	170097265.8	106684178.4	228643407.5	104585520.3	354651664.5	139277012.8	214370619.2	168397172.8	192208519	58922603.92	120879396.3	321602974.8	195192033.5	86729690.48	156093930.3	157796798.4	136584415.4	155161118.6	100699141	143892924.9	89519856.9	180596228.5	211277989.8	192065926.5	95954908.82	90199320.13	114862114.1	42486584.53	199215931.4	121816201.5	172307547.9
P00740	F9	28652793.51	33561407.63	17851179.19	22288102.74	47942378.34	25392865.03	32205983.69	19133103.14	42437660.91	24086942.14	39777563.12	22237636.93	21418644.9	31589046.86	17513074.01	22533780.74	24912301.87	43061696.16	29114186.73	27415451.72	23704825.8	14738338.56	22061279.54	34688248.35	42391814.25	30211600.48	26661056.33	30476585.23	24855447.15	26263409.73	25894661.4	23985037.86	26176100.43	26921699.91	24801825.4	25537247.88	19384507.12	30228266.5	18492312.94	29096279.85	25587511.45	30704354.49	39288112.12	20673534.73	15128922.99	30983478.41	21701670.72	33469053.31
P00742	F10	24778591.69	26661056.33	24960762.22	16073022.11	34452692.98	12975691.66	25086442.63	14112602.2	30604903.06	21977521.4	23048100.59	20789448.91	19049126.39	17262440.74	16067022.67	21536519.42	32323513.18	26345820.17	27219401.92	22632590.81	21924398.96	19620910.42	15494928.64	26936719.72	25034532.44	27426305.15	23567802.15	25664485.26	29974388.95	25833212.79	24745787.25	21329146.88	13701636.59	22242732.82	23274157.56	25122821.68	21418644.9	21647230.06	21503896.73	25894661.4	26005391.56	27192474.39	26574736.17	27381593.33	16223188.53	33446582.08	17568522.24	27415451.72
P00747	PLG	458681253.2	562033489.1	533077082.2	578404214.9	595190975.3	439503242.5	627049563.4	501635620.2	587666499.6	418579893.3	462615736.4	549531463.7	446020233.5	458855739	429163353.1	435635502.7	658970362	477069569.1	513513109.7	535753638	501529153	487896359.8	527919824.7	692786235.5	379894086	469403998.3	830106852	522033809.2	528272522.1	499695571.9	524407269.8	369745462	395026556.1	600053242.2	494408766.8	487594932.9	621979735.1	460623111	424725037.8	499404427.7	410775574.9	498930826.6	549531463.7	461768086.3	442125862.8	698679884.9	404132948	497030311.1
P00748	F12	122945246.8	81682611.58	90437901.88	82746217.11	166677293.8	62801339.78	86729690.48	167889212.3	127524048.3	105410021.7	72303240.88	68192503.46	68916665.54	78367349.29	121971416.5	152319539.6	102005511.7	67650632	104089787.8	56331277.04	94017372.87	68244133.99	72320332.84	82746217.11	87188351.04	81763643.21	103321347.6	55933707.27	76075133.88	64053557.67	163510572.3	50008377.11	101837185.2	95842965.62	138741241	77518542.04	70289856.8	57282481.98	58151632.32	68929193.51	50954662.91	73702759.2	109168519.9	89251147.74	83320488.88	140792491.8	77231878.61	79617987.62
P00915	CA1	8243907.507	8943283.992	56755250.32	26936719.72	44609101.23	38069182.84	51195366.79	32554317.59	NA	66967479.59	24158208.53	17889577.86	25338440.49	22237636.93	13344703.6	16404194.34	33371969.7	33827421.89	48499439.48	44204058.5	11773235.98	16044990.39	34010262.97	20915352.62	6577568.657	20278269.81	12419421.21	7695327.65	12787975.33	8281230.241	31115361.77	15486669.26	14823509.6	27404386.16	13980883.83	36299645.61	28046752.26	11396728.31	3767880.033	20801998.79	18269912.27	17879659.35	17262440.74	14472374.34	22432541.44	19945407.82	9009945.4	12954996.8
P01008	SERPINC1	850954221.1	789536473.1	590119376.7	749316911.3	1184835793	723925895.4	1065414492	598270554.3	788986076.8	692786235.5	848321688.1	881469107.8	746240976	881469107.8	648148255.9	774320911.5	984569497.1	679027549.7	688169796.7	815509823.4	827492062	613798113.2	922204164.8	624522826.4	776056955.5	782418248.4	854619709.8	699424646	818723699.1	689408197.6	895614155.4	722811655	768197422.6	827492062	658752511.9	763615923.3	673092922.9	692786235.5	914805409.2	775208471	648496820.7	724908203.7	985471850.2	648148255.9	516290836.5	716912735.1	824007105.3	1028157523
P01009	SERPINA1	7997400780	13359768993	6120588809	9673108240	17841330945	13359768993	15469194643	9715535409	15375276683	9673108240	15311641638	10366656391	13171837035	10366656391	10389920778	11467159520	13390397144	13235286732	11425081559	8831525630	9608430993	11521448702	10413031097	7868557024	11832843252	11705997229	9778165991	9452486964	10295923252	9094259035	11654116798	13540675457	7834418468	9608430993	9542477221	11404759547	6865545802	13203664222	13139803179	10614336094	8756603429	8437146195	11384302056	9475208756	10319659205	9586590092	7966366341	13203664222
P01011	SERPINA3	652305945.3	1510518743	575560452.1	771665735.4	1489037256	577180707.9	1032295080	821118654.6	1210133782	658863545.2	1794298380	738464058.2	989278378.3	1055690337	788410080.6	868474570.4	747525031.9	731872801.1	705461650.5	624522826.4	740026792.3	551641934.3	812744240.7	639343484.9	1782300450	874257169.2	607391973.9	760016728.5	501305464.3	722811655	752373065.8	904978364.9	954025318.8	879630885.7	561087546.3	667386181	545950130.3	836755531.2	949462250.9	661685433.3	489965110.7	569140843.2	806882363.5	615713570.2	336698887.6	736753686.1	556458161.2	1259874781
P01023	A2M	4401169284	3415594390	1614026928	2683224256	2985376607	2500105242	3777393537	2717612908	1697071197	1620728056	2615073888	2513135022	2951648636	2249767451	2530407055	6724870639	3914296731	3327468587	1899597052	3307234338	4779853806	3224974838	2082508604	3749482950	2549274222	3018673549	3887263783	3503705135	3042886393	2346880475	4322095770	1960974480	3721391712	2631676309	2581541366	3528294180	2401094056	2417365734	3266371664	3777393537	3672464477	2442879857	2513135022	2813611305	3060179889	2615073888	3018673549	2968567022
P01024	C3	2751563488	2500105242	2174178405	3307234338	3327468587	2064946470	2985376607	2449990704	3266371664	1424211686	3224974838	3097472615	2665862995	2513135022	1887183047	2318129908	3439295065	2985376607	2547564705	2000050573	2148325474	2351640917	2547564705	2683224256	3104689722	2734642432	3415594390	2796163829	2743116454	2597524157	3327468587	2867232394	2401094056	3245740673	2318129908	2267028404	2951648636	3307234338	2648388998	2700473869	2368232687	2725195043	3097472615	1887183047	2028737014	2900230014	2734642432	3749482950
P01031	C5	163834503.1	203958974.4	143892924.9	144904050.4	220368749.7	101087442.6	170097265.8	123436945.9	153658604	126984531.8	194986477.7	120879396.3	146493835.9	199215931.4	135564676.4	155161118.6	156531051	180787429.4	149979203.4	129734446.9	158614869.6	164148702.9	188941831.7	162186411.8	182696292.5	127606964	142139539.8	142647995.2	129065710.7	145468416.2	119757168.9	159071997.3	151972989.7	147089796.7	103774607.2	154802172.8	122794531.8	126984531.8	110129543.4	135440126.3	131606436.8	155244549.2	156773603.5	107913915.5	121327201.8	160594603	117272897.2	165534894.7
P01034	CST3	25116149.19	16832433.13	12994377.32	6174326.158	16528733.29	21524557.77	17091136.88	16463311.93	18790059.18	15585916.06	20951011.62	16373453.19	16370617.84	10064252.4	10475179.53	20394908.07	11181227.99	16250753.37	10666102.02	11396728.31	11020715.92	NA	15178125.62	16596483.01	22531574.41	12824087.81	12735402.29	11539159.57	6750232.809	14730139.86	21884415.08	12405130.47	16664671.24	16789055.86	16404194.34	13855406.49	13701636.59	13180345.59	12797363.38	11855477.39	NA	10422576.66	13913475.16	12014702.03	NA	13592344.47	12227766.77	21977521.4
P01042	KNG1	940941990.3	706659468.8	655559261.7	795461863.8	1142617300	1014356791	818323256.4	715901221.6	1131217673	795461863.8	582535350.2	853281380.2	768197422.6	699424646	685581250.9	693295798.6	1087561592	641902296.1	651762480.1	1061066048	852091269.5	736753686.1	744897394.2	771665735.4	818136257.2	648832021.9	881469107.8	717964709.2	773391514.2	763391674.4	839816321.3	849866763.5	887570508.4	785355612.4	711376029.6	953666150.6	859557236.4	624522826.4	830599935.9	818323256.4	944869456.1	688599555.3	1021201954	885644817.2	623155511.9	940246643.2	1006083266	521547866.9
P01344	IGF2	6962329.446	6278563.239	4777597.825	6711653.568	13136397.29	5613915.867	7878554.478	3737131.144	11732117.87	9110857.892	8464767.47	15623281.24	12994377.32	14534226.47	11270421.63	11898213.41	13613936.87	10151780.65	10216254.56	9786219.289	6759647.821	9693539.736	14098482.15	10181794.15	6404657.307	14054043.95	11690027.65	9871828.288	7109342.21	9884229.591	19220989.8	9257501.346	8152969.165	11500785.36	9313622.526	8369348.652	8622058.704	8127263.563	12197017.06	10374674.19	7311010.218	8782224.946	17889577.86	10036979.61	11382435.01	8464767.47	6309347.713	8591749.939
P01591	IGJ	518483645.2	212578625.9	352234673	486140304.9	267268981.4	1159693334	306282458	466446522.9	211392415.3	728615625.3	310956827.4	404232495.6	415901768.7	173843064.1	667386181	414302193.4	432356462.6	431347407.1	1063740830	639343484.9	347733285.3	449847818.5	236525867.2	658863545.2	319096627.8	317008862.6	508172705.9	806882363.5	371327634.6	876194956.5	331619074.9	623344148.9	232222052.3	254868043.5	576781458.3	406699104	343364714.5	214370619.2	587666499.6	356929961.5	761193012.6	633154906.8	394079237.8	475922036.7	452972406.6	408291589.6	482193136.4	418579893.3
P01594		55546859.44	43347578.4	113447438.6	79617987.62	29605153.39	78751839.42	40649511.16	82658107.78	96778726.44	129734446.9	84693410.43	69540292.79	151972989.7	129646173.7	146352284	125667492.7	117829291.5	125220422.1	73637063.28	89519856.9	118355594	110445269.6	142046940.4	94632266.04	115254390.9	121816201.5	161550093.1	101922291.1	91307522.08	208157459.8	122302220.9	230853323.5	46223975.36	85460527.67	168332006.8	124953611.1	136006107.3	134377633.7	100897704.3	110750843.9	126349934.7	117005602.4	75266347.97	117221786.5	317163162.9	94996662.87	124657915.7	56331277.04
P01599		53673446.98	40164455.03	33130927.07	78106888.24	15796156.64	139465035.5	30065109.02	43534264.83	41597471.94	78106888.24	24555467.09	58922603.92	44490767.5	28032839.18	53531791.99	65532976.9	76444065.9	68929193.51	66857348.65	81073688.65	58641337.41	64369071.29	69549939.81	126984531.8	33512299.84	45582203.27	31971938.24	73658669.93	36625417.86	44510235.92	11855477.39	42997713.66	23094472.79	42767448.23	88079606.6	31392905.21	74355537.11	66967479.59	25463415.74	33827421.89	88818464.46	57733135.79	13622195.96	30280257.85	100033123.9	32084613.37	106207778.8	39336531.17
P01601		5624983.482	NA	12752246.08	13647691.12	5658613.374	NA	NA	24227461.57	4238985.039	NA	NA	7043988.036	13989545.7	13392703.53	12564836.56	2047601.793	6610285.28	14955327.95	14690619.29	16307508.46	NA	11318037.03	NA	NA	19592646.07	NA	27115025.68	3629300.794	NA	35277821.51	1685690.323	35277821.51	15051020.62	10495867.17	NA	NA	23843693.91	8591749.939	14636457.28	NA	24834467.76	10645214.9	14534226.47	4476176.671	28810366.86	16044990.39	13524221.5	9110857.892
P01602	IGKV1-5	206964570.1	251360146.4	122794531.8	329884818.5	132936484.1	299443088.1	185088483	164687648.7	326548419.1	152984752.3	208552323.2	213246307.8	149018635.3	233327686.9	321878797.8	219330084.7	172724053.2	291131234.7	184683413.2	243629162.1	239027482.7	247775749.7	216444798.4	165534894.7	203916050	243160423.4	356840237.1	238347698.1	279889117.2	385357695	180787429.4	402582363.1	186373158	272807224.1	219330084.7	292898857.6	361539195.1	311486708.7	274602406.1	339176299	347733285.3	207381873.5	254429102	250366669.1	575093355.7	138212472.7	228329089.4	158937116.3
P01619		1647105747	1653595496	1705032164	1832041547	997734857	4427192419	1142617300	1728608873	1973502252	2000050573	1289586697	1430221181	1418766188	1637293246	2069199689	1775054332	1164422091	1842799623	1650896448	1620728056	1689058368	1680993167	1377215879	2186979775	1675153505	1867038683	3051547674	1874686282	1347439328	2140622520	1720800510	2346880475	1822697365	1803826379	1775054332	1435791445	1705032164	2000050573	1813292506	1842799623	1960453982	1609535361	1310064384	2267028404	4536873821	1680993167	2224893100	1180250418
P01624		1744885248	945445191.1	954025318.8	1028157523	488188094.6	1332273033	581229689.8	1146368460	1091040252	710451916.3	613798113.2	644509936.9	859557236.4	784692985.4	763615923.3	533486489.5	625167541.2	866952472.6	792102559.3	1028157523	761193012.6	664489232.4	723531114.9	863264778.9	1173790385	971679343.9	1014356791	881469107.8	542326256.9	1311458726	661685433.3	1423837262	812678180.4	740026792.3	1038148545	741725023.6	919059024.6	923285197.4	1170680741	1142617300	2148325474	838096143.3	536672588.8	1139300856	1208639352	875936419.6	1499510426	1360207820
P01699		47759531.25	50524938.38	85365341.86	34045765.72	30581239.38	110129543.4	NA	91083103.42	134935860.2	47545782.38	37032388.01	23342695.58	34920537.15	55933707.27	47419749.89	34831967.08	51978315.3	53979891.67	34667581.13	66967479.59	90576676.74	51400960.04	65498127.01	84502049.31	80800692.51	65080238.76	42563654.33	47740324.83	44469725.89	102440244.8	33827421.89	135323336.3	32595398.94	104585520.3	57051433.88	34250374.65	71651755.31	68277444	60118223.18	63834656.93	72926209.5	38312935.77	81435408.52	82272446.49	76766919.15	63142060.7	28795996.24	47545782.38
P01700		278833892.1	325541149.4	294409843.2	218957166.5	151204542.3	420081100.6	235472425.1	401835696.8	341208645.8	289482453.1	264352089.6	238347698.1	370505826.5	313943431.4	261675491.3	214687624.3	192277784.6	230258404	231283833.5	254240104.8	452202136.6	217731730.1	364068765	497030311.1	245804185.8	335381576.4	331811081.9	377422024.4	379737643.6	284159343.8	313453666.7	433334083.4	154731545.3	214527572.9	403412538.1	315764940.6	533077082.2	658863545.2	503758050.6	382483685.6	527578615.9	226613113.5	266048923.2	552443252.1	345357070.4	317974859.9	223369916.7	271893210.5
P01701		202424918.5	195112160.4	138638100.8	388331260.3	170097265.8	622674936.5	148405233.2	341318150.3	261926186.7	233852481.2	130705444.6	279017168	287829806.5	290867985.9	292898857.6	261004221.3	223131235.4	143300322.2	345418223.7	289482453.1	228963868.7	232583370.8	246717538.6	548226156.5	470151399.1	175822863.7	365684552.3	134467182.6	273689029.8	361124105.9	202455873.4	423880164.2	115739390.4	266244073.9	261004221.3	245091440.2	471621017.2	278088964.1	292385410.5	220368749.7	239027482.7	237258080.2	233327686.9	219522118.9	491681656.9	247775749.7	277202464.4	132054735.3
P01703		85850441.47	48111044.48	44490767.5	38666202.65	42263168.43	116917069.8	45428336.55	50780021.75	98896153.94	92936122.07	65567371.23	54906789.91	42104745.1	88359172.2	74460772.26	40480866.78	82485235.04	108593342.5	86397157.79	100649820.4	102093611.8	140792491.8	68209941.59	92936122.07	108626837.6	90165672.59	91717887.64	90199320.13	136751032.9	142947366.1	70294404.29	208157459.8	40488700.74	71655917.9	106399828.5	56446140.74	77324959.18	94632266.04	96778726.44	77278119.6	116112367.4	54713627.64	66828898.15	164738380	275512717.4	108259179.9	70298893.68	28356418.28
P01704		15321836.91	10456968.48	237242523.1	132054735.3	21222437.45	48797954.93	197846758.7	70978886.51	17629085.35	123954989.6	106106607.7	95561477.97	61758533.1	50154665.64	NA	115493409.8	46275299.71	44609101.23	50269394.29	53500844.73	192065926.5	50477650.19	36062923.09	64452842.89	178492444.3	156196671.4	32514018.75	NA	204234731.7	255662957.9	44609101.23	343603416.6	51075793.83	17966082.9	NA	55465172.45	157796798.4	187806957.1	62212628.64	48593615.59	133861342.4	51832560.36	35895185.83	146352284	250929481.5	60067108.99	25635847.98	NA
P01706		545416936.1	347790196.1	252551973.8	337159292.8	250316354.6	331811081.9	267268981.4	412272107.7	670151450	48924890.55	79724927.19	90199320.13	93858254.85	90199320.13	352297676.6	62131543.4	69614049.75	88539284.03	159121445.1	728615625.3	62634166.24	73594697.28	176288536	311486708.7	405619464.3	218776068.9	182527520.2	123657508.1	159645192.7	212334732.1	48593615.59	317786475.4	343364714.5	569822881.4	136077986	205757809.4	160898783	155858168.1	193558264.8	207030766.1	452202136.6	149224871	132054735.3	178746851.1	111821064.9	177777444.8	264581447.8	363716940.3
P01714		372405930.6	285930709.5	335210558.7	296421215.1	153977223.9	547658527.7	291131234.7	513341942.9	687756782	165534894.7	167361331.9	153694312.4	263528383.9	238347698.1	300978563.9	255490399.1	321550428.7	240138552.1	144712786.8	429196508.6	441785626.2	408291589.6	288145420.5	337159292.8	714927878.4	233483616.2	256861995.2	254429102	233711122.5	240400798.7	193614474.8	296535108	575560452.1	312951139.5	546500863.6	38350072.19	282090153.8	200841128.1	300193377.4	215919969	600053242.2	197777375	290867985.9	292898857.6	753117138.8	372937562.5	303194090.9	265404715.9
P01717		239728527.5	149696921.6	199215931.4	114399384.3	110750843.9	195112160.4	189231535.7	275471870.1	292385410.5	118882674.5	170864283	181633027.2	199215931.4	142647995.2	143676730.5	86303041.05	138027495.1	173471352	101661055.4	165534894.7	219141803.5	222337776.4	126244560	179268795.4	297963744	209743847.9	203958974.4	173843064.1	255080092.6	203873927.8	151204542.3	240400798.7	171106247.4	196441907.3	191992519.5	178746851.1	276358216.8	388331260.3	202487431.2	148405233.2	172093190.1	146586975.5	134467182.6	171651655.8	151556381.8	397919359	243160423.4	233852481.2
P01718		23301861.56	28510500	63789176.59	17161239.7	5496515.666	51429957.55	20801998.79	22434835.47	28655565.46	22288102.74	11318037.03	10744290.91	41278945.75	17889577.86	14741253.05	9959706.265	23815632	43881636.32	18015956.83	31848424.89	31884634.01	16276106.21	31199681.01	19930190.95	32994276.85	20993120.62	21183558.81	21910955.73	19059712.55	37204213.21	16023666.55	43786677.29	22385057.18	78972263.72	38891720.3	29797314.86	34282868.45	47545782.38	39180898.52	13136397.29	57647925.34	29126729.62	20789448.91	23978266.82	17740952.13	78209029.83	47345335.28	36663005.59
P01721		47009233.18	29418458.2	27573302.69	26487023.74	14955327.95	28510500	NA	18790059.18	25871497.19	15272721.64	22685372.68	29470418.42	24590650.11	60968657.98	38350072.19	24395291.88	22728147.2	110750843.9	44419490.77	34045765.72	33519018.17	25310427.86	25410853.13	38024746.96	74999181.29	40808266.49	29891428.59	40965005.88	32768023.6	40659339.66	20437767.99	38487048.91	28046752.26	27888134.15	17611581.89	16067022.67	29438636.93	69587283.11	15945499.81	27257845.08	80397041.88	52839730.86	NA	32526202.12	66800065.77	36363456.17	32363601.32	19611245.84
P01742	IGHV1-69-2	138538245.4	171576349.7	182180144.3	150040667.9	83590074.46	161550093.1	132936484.1	133826564	376785547	72286590.01	119596902	86492529.41	217560185.6	116253489.8	117221786.5	75204243.44	99981813.42	138118496.9	142046940.4	139579517	131606436.8	128070617.4	115870933	70978886.51	250781098.2	137568150.4	178318801.6	129646173.7	108521615.7	328834674.9	110750843.9	377727374.9	167627834.6	133861342.4	66885424.79	135564676.4	125790210.2	223613217.5	137664453.6	193614474.8	254868043.5	109803150.8	137262548.5	274602406.1	160825902.3	143485451.1	187913785.5	254240104.8
P01766		11733694.4	14237338.94	NA	15845728.05	12326002.98	13199376.39	7645442.742	12272391.51	20084029.99	18636636.8	13116088.65	23731144.08	33130927.07	32163485.96	35638195.54	20755211.93	20055642.05	23636152.39	51158994.09	15845728.05	46980376.35	43931443.26	26738229.45	31302337.98	13305081.02	15094742.1	38697001.1	32723572.75	20052882.11	33464109.96	23636152.39	34639638.54	16370617.84	31884634.01	27881992.17	17189481.85	20296288.55	39336531.17	16998106.01	12913913.97	21262329.22	20824611.2	21910955.73	26430200.07	35725197.07	28042205.5	22680826.95	29760883.74
P01780		417450402.2	306818954.2	282090153.8	278088964.1	285267494.3	374310357	399523672.3	349974146.2	235822181.9	296421215.1	380956974.1	446562474.7	426968008.6	394079237.8	631012953	483718027.5	326978740	499404427.7	570954168.3	407377895.2	527578615.9	538906900.6	409229487.9	521547866.9	337446925.4	378361489.5	430305375.8	508172705.9	387850447.6	637612794.3	431347407.1	786594167.5	352234673	501529153	385166686.9	371046417.9	352234673	521547866.9	704604121.4	538412981.2	479118867.6	475319194.5	404232495.6	371046417.9	467011312.3	439767455	310050350.1	460623111
P01782		229929656.9	320179727.8	149018635.3	139579517	101584056.7	212578625.9	207030766.1	182355502.3	197833422.6	214370619.2	78209029.83	111453021.1	106761109.3	91971144.63	371046417.9	136077986	135380807.3	220368749.7	211628086.3	183681018	172093190.1	146125262.2	81361148.15	196468752.7	267430525	117272897.2	231520062.1	204186474.1	142216578.5	235865358	153977223.9	361124105.9	247277623.3	305731981.4	152319539.6	87350170.02	141257596.5	100649820.4	169847044.8	197846758.7	196441907.3	179792668.3	120879396.3	138309570.6	171413864.7	170864283	253624203.1	223613217.5
P01817		113712883.7	93393024.06	NA	NA	37754702.55	70303326.05	NA	25365914.42	52516367.92	42589201.38	38385995.01	37235697.6	74355537.11	59909677.27	50637110.34	39604110.12	84224091.23	63834656.93	52186110.42	114399384.3	61708812.62	76618739.59	43623695.74	36663005.59	90663906.29	37912947.42	57920759.08	NA	94882558.81	60018064.84	61807614.09	113636917.7	99783877.83	NA	34831967.08	6122112.542	51075793.83	34688248.35	75143752.01	46374288.61	90576676.74	31258998.18	35163586.59	80599864.79	88501769.42	41440532.44	29749205.6	65634828.51
P01834	IGKC	15561317993	17935346654	11601564775	17817447921	8856178486	17935346654	11654116798	10635986417	13139803179	17817447921	8731302904	17574189159	17793410316	17574189159	17598523355	20302977208	11782586537	20435825586	15181843003	17817447921	17744865314	13075107351	15181843003	17817447921	13451075558	13297925569	17935346654	15115645699	15014678095	18071976961	17841330945	18071976961	17793410316	17744865314	17670850155	15148854314	17793410316	15438090630	15375276683	20435825586	17744865314	14980567417	17574189159	15148854314	17525030819	17720354847	20472690859	20417214569
P01857	IGHG1	20490947388	35386228929	20398483092	34991061308	20435825586	35386228929	35071111341	20454317301	20379629983	34991061308	13075107351	34161209303	34910493152	34161209303	34246675788	34499701568	35463761817	35071111341	20263889369	34991061308	34747782218	17720354847	20263889369	20417214569	35617364708	35229676900	35386228929	34161209303	33901356655	35844180192	35071111341	35844180192	34910493152	34747782218	20302977208	20244150660	34910493152	34991061308	34829401826	35071111341	34747782218	17475208176	34161209303	34246675788	33988555530	34665629149	35229676900	34991061308
P01859	IGHG2	17912067287	9778165991	9651688699	15438090630	4883473940	10700112614	9694390035	15500099271	11575032829	11627925548	6781692372	20224280359	15406785297	15115645699	15148854314	15247169290	9798778587	17841330945	34331576271	15438090630	15343562800	9586590092	17622696396	15438090630	10764658788	15530806425	15591635836	12875844202	12773193489	15769576074	15469194643	15769576074	13171837035	10526324354	15247169290	17598523355	15406785297	11627925548	17769216622	17841330945	9608430993	20143456569	12875844202	17598523355	15048559841	10503961894	13297925569	10592546091
P01861	IGHG4	4959456538	3887263783	5436273309	13203664222	1366348334	744501997.3	3327468587	3002078439	1813292506	6148416522	1339633147	3503705135	6120588809	8560799980	9475208756	4700349214	858261999.2	4883473940	451370825.6	6148416522	6064389518	2900230014	8621398524	2968567022	9024407101	1322679019	5602230848	3097472615	3428944503	9899915160	1842799623	7211310067	4831999213	7765474154	5304540179	8591199914	9651688699	3749482950	3695946761	2985376607	2631676309	7369626648	1874686282	1565264075	2760917586	3648828715	6974849954	836755531.2
P01871	IGHM	976006194.6	830106852	1135042143	1620728056	962942166.2	8028238175	798378011.8	1001922440	830599935.9	2186979775	940246643.2	1021201954	1303787590	717964709.2	1745708756	1279963724	1902821979	1553506378	3552720384	1712941770	1127368287	1339633147	1186539606	1712941770	1134715302	1229366925	1510518743	2249767451	1123493742	1960974480	1032295080	2140622520	690279647	806950199.4	2865387132	631012953	989278378.3	958531300.7	2161293908	1105103104	1531095092	2001306237	682683163.4	1644117444	2478243195	1462943166	1797548938	1061066048
P01876	IGHA1	13328945758	5602230848	7834418468	6893136285	6176065279	5602230848	4883473940	6203536800	4241481864	8831525630	4186861112	8560799980	11601564775	2796163829	12909606397	5304540179	5629574517	10614336094	6667296301	11627925548	7765474154	6036014385	7589118252	11627925548	5064284953	6230832785	10700112614	17574189159	4509730443	13540675457	9694390035	10827998491	6865545802	15343562800	10458795610	7553143991	11601564775	10592546091	9630130069	4883473940	13107560633	9360064537	8560799980	12909606397	6549829195	13075107351	10657498400	9673108240
P01877	IGHA2	446918212.5	449222038.7	3059470.984	363716940.3	240138552.1	186612768.6	43881636.32	139055543.8	93090931.29	150040667.9	222337776.4	218085111.8	302487951.5	41790566.57	114862114.1	144092209.7	54661232.81	365884146.8	618570899.2	NA	NA	93247226.58	83123070.51	535753638	256256820.7	277202464.4	199215931.4	118532428.4	60279138.23	NA	285267494.3	NA	252551973.8	382870568.3	131149290.2	499093938.4	309507019.6	139579517	516027260.8	185088483	205633728.1	259083353.5	204186474.1	229623954.9	81512390.76	NA	150445915.2	126984531.8
P02042	HBD	23678255.5	17113159.63	46223975.36	36049761.5	35800537.53	30907382.45	50323317.38	38178057.18	NA	52617308.51	30983478.41	25252721.85	32046325.7	28962585.07	18410786.27	25153146.42	47862048.42	62713296.14	64283080.57	73553424.6	35452243.73	24555467.09	18337538.25	30228266.5	18051069.8	13524221.5	25010410.75	7257117.35	17167373.09	5004763.214	34452692.98	13411993.22	18109805.74	49196938.79	26449515.13	43982904.91	27087204.3	22288102.74	11972976.44	26345820.17	20461106.15	22279919.1	17593611.66	19709497.08	27869337.22	20951011.62	19377447.1	24860914.62
P02647	APOA1	10678873364	11757218861	10570615052	10592546091	15469194643	15591635836	17841330945	8880673312	9630130069	10592546091	9586590092	11384302056	9651688699	11384302056	11404759547	13009560263	20527113802	11654116798	10413031097	13203664222	10526324354	7730664035	12943145001	6893136285	5683745936	10657498400	13359768993	10366656391	17500203374	11907054103	13235286732	11907054103	8806713207	11548328036	11467159520	10389920778	7834418468	9673108240	11575032829	11654116798	11548328036	11301089826	10366656391	11404759547	11342975177	7730664035	15530806425	11627925548
P02649	APOE	354529689.9	382106628.5	378691150.2	429196508.6	550866382.4	356840237.1	374585504.4	368072010.2	402613878.2	429196508.6	476505178.1	272763294.8	343364714.5	628403395.3	499093938.4	393437305	537934692.1	581229689.8	431378461	192137912.7	305731981.4	582535350.2	310412909.4	372679241	285036671.1	492499636.1	535316042.3	404232495.6	315327962.4	904978364.9	538412981.2	937185815.9	322409020.8	441785626.2	477536226	429163353.1	370505826.5	329884818.5	341208645.8	319894468.2	325071965.1	313428847.6	298617769.8	327644977.4	354780188.1	388773369.9	328377040.5	429196508.6
P02671	FGA	6257954910	8028238175	13171837035	5462866341	6920549338	4984462451	6176065279	11680140155	4806011162	3307234338	11521448702	2796163829	2401094056	2055802048	3119075981	1924180049	4453050851	4322095770	4646468618	4295397831	3245740673	15311641638	2284175045	5462866341	7107613252	5547019350	6284904830	4591869614	3935800213	4046935029	2985376607	3555583424	9651688699	2917481213	4131521667	4048675631	4268527090	5462866341	2384716718	5491097736	4214260447	3403687533	4591869614	3119075981	7443772581	5357750032	6230832785	3307234338
P02675	FGB	11731689608	10700112614	34910493152	7868557024	13235286732	9778165991	13235286732	35150648232	8781739665	6893136285	34665629149	5868095445	4831999213	6608954305	5223399574	4131521667	10721764179	9694390035	8621398524	6893136285	8756603429	34665629149	4646468618	10592546091	15681445295	8905011621	8953224653	8560799980	8468371898	8209227743	6920549338	8209227743	20398483092	6809825607	6724870639	6638222217	8806713207	8831525630	6837776159	8856178486	7765474154	5754923353	7516929902	6638222217	9406585893	8731302904	11705997229	6148416522
P02679	FGG	8929194909	8953224653	15406785297	6148416522	9694390035	7028461038	8856178486	13266706533	6092580396	3749482950	17720354847	5195992080	4268527090	5195992080	4619259812	2865387132	7055012097	6920549338	5923557265	5462866341	5384094975	20341554095	3552720384	9673108240	9839614864	6974849954	8028238175	6608954305	5783502164	6443078197	5491097736	5142615445	10570615052	4779853806	5978704086	5223399574	6120588809	6148416522	5410268847	6920549338	6809825607	4482403665	5868095445	5223399574	8499388033	6781692372	8905011621	5462866341
P02741	CRP	11970119.43	112402605.8	42104745.1	NA	28870951.57	NA	19220989.8	39490168.54	180596228.5	121210527.9	182001347.9	NA	5150235.399	NA	3299178.001	NA	3872278.616	20801998.79	4292756.29	NA	139164474.8	21683640.16	NA	27415451.72	697274675.1	55011173.36	8218321.237	19482369.02	NA	39107455.31	NA	128287624.5	26627533.94	17068540.25	4446913.692	28807378.15	12752246.08	152984752.3	NA	95468855.56	58641337.41	22639707.99	24086942.14	9840969.23	NA	12284499.84	NA	NA
P02743	APCS	224912634.5	356840237.1	343364714.5	205573488.6	128145279	74280118.58	140638454	129225178.5	274602406.1	323843412.6	363890553.2	306485253.6	247277623.3	132054735.3	119434225	224133467.7	214065652.3	356929961.5	373202727	283682890.1	234228555.3	208552323.2	221028548.7	271893210.5	445508685.1	404132948	217226899.2	385575444.3	327387810.5	278748249.1	189231535.7	250269175.1	263528383.9	249313289.1	244594393.9	343195006.1	217560185.6	233852481.2	184956090	331619074.9	158614869.6	242313344.3	349974146.2	235003193	75298025.46	323585861.2	205514403.8	187806957.1
P02745	C1QA	255278712.3	158446446	111067526.1	155858168.1	235472425.1	108011740.4	160070748.3	186494115.2	280511938	337159292.8	212962399.9	123657508.1	128663170.4	147950334.3	168068095.4	175261124.7	422690686.7	313453666.7	197805955.6	265404715.9	667329563.1	160594603	144712786.8	397226779.3	236199905.2	196495083.5	547658527.7	260057670.2	185871072.3	266608841.7	207030766.1	140344774.3	120181769.5	183534440.1	359464568.4	157951312.9	263528383.9	318364998.1	225457376.7	409832869.9	200857009.5	188738908.3	153694312.4	406699104	148583325.7	288822675.6	95285386.24	200841128.1
P02747	C1QC	260621612.5	217226899.2	186373158	179268795.4	261267607.4	256861995.2	279664821.6	246786495.4	230593555.2	259700658.4	277261942.9	173843064.1	154731545.3	204186474.1	229623954.9	183384969.2	349974146.2	207030766.1	176288536	196468752.7	410775574.9	170864283	169331689.1	345535795.9	240808139.8	253624203.1	374310357	190369931.5	199215931.4	182861910.1	267268981.4	137939328.2	222103708.9	228963868.7	285508947.6	196386611.1	232222052.3	363716940.3	216091504.1	298673498.7	161842155.3	184399681.9	177398495.1	239858880.3	167798870.4	253165414.4	238287084.1	248801890.2
P02748	C9	249801886.9	547658527.7	309507019.6	259700658.4	319894468.2	178318801.6	313453666.7	300950881	603157029.1	363716940.3	449847818.5	208721324.7	309507019.6	248801890.2	183232518.8	210046222.4	263773811.3	325309574.5	221028548.7	278088964.1	278923440.6	372937562.5	263282598.3	278088964.1	599561321.2	352204379	212578625.9	326095147.7	260728419.7	311096388.3	117633301.1	335710825.2	302487951.5	175452030.6	200873204.3	334854887.5	270013659.6	172307547.9	230593555.2	279664821.6	272807224.1	232008609.3	320440656.4	200889722	178565863.7	380956974.1	214216674.2	205573488.6
P02749	APOH	1505032114	1450920556	1354139001	1360207820	1313102644	1653595496	2013196687	1559289167	1536621797	1712941770	1948441699	1637293246	1822697365	1430221181	1314855793	1452265190	1660044171	1720800510	1571199414	1100431288	1803826379	1240154543	1650896448	1483885778	1211534223	2224893100	1450920556	1736703543	2460621060	1809749921	1627386091	1264638177	1705032164	1407768766	1664703583	1887183047	2174178405	1259874781	1473482468	2199698822	1086564451	1826952207	2796163829	1745708756	1849441140	1594552839	1440339406	1547686281
P02750	LRG1	318745196.5	591275733.1	386555668.3	311486708.7	463470028.4	285930709.5	431347407.1	540890645.5	1170680741	815509823.4	664489232.4	326095147.7	560130651	306485253.6	379379541.2	279774387	499552303.2	399523672.3	282257385.6	337159292.8	382870568.3	462615736.4	329438333.6	363716940.3	1526771588	530028545	299443088.1	394079237.8	343106723.4	608409771.7	255882235.2	563872331.2	457791884	297883854.9	307038494.2	438876505.6	378691150.2	548226156.5	321009955.2	306282458	740026792.3	448071957	485476906.4	308377036.5	240288104.1	566930134.2	248300294.4	407377895.2
P02751	FN1	741459707.7	744501997.3	1057308270	1061066048	775208471	706659468.8	997734857	1317835887	413243430.3	102853466.7	716912735.1	44296342.96	47856407.74	15623281.24	77518542.04	51280773.01	162855315.3	235472425.1	207237245.2	105410021.7	113792313.9	875936419.6	41125614.19	265404715.9	555623954.3	132492792.6	221648949.3	137262548.5	133934412.3	68989491.68	325309574.5	16202417.11	746240976	131606436.8	117800648.1	114862114.1	212831991.3	144904050.4	66940483.21	103927637	61708812.62	102488329.9	99803423.97	105631320.8	224680801.9	151577416.4	259065178.2	89519856.9
P02760	AMBP	559227338.2	430305375.8	446020233.5	380593534.9	581229689.8	389643553.7	510765635	442612821.5	619413884.8	521547866.9	499251719.7	522033809.2	590119376.7	485476906.4	406699104	445092715.6	550115373.3	538412981.2	398661128.9	548226156.5	465624174.9	380956974.1	633675604.7	486140304.9	354471004.1	556458161.2	439503242.5	536672588.8	478024880.2	563872331.2	421240795.3	510684858.4	545950130.3	527578615.9	456873259.2	539417229.3	457791884	474482994	481715585.1	565878092.7	382870568.3	539930337.9	760016728.5	438876505.6	309854389.7	538906900.6	444599665.4	548226156.5
P02763	ORM1	3860058650	4427192419	2665862995	2968567022	5491097736	3051547674	2433532771	4348622569	7800058234	2968567022	6036014385	2249767451	5436273309	4020738965	4048675631	2581541366	3067828688	2700473869	4076427286	1832041547	1960453982	4186861112	2830943234	3307234338	6364737615	4934290842	1576417236	4020738965	1836691068	3555583424	3777393537	6443078197	2951648636	5384094975	1924180049	2530407055	1986819371	4295397831	4806011162	2433532771	3245740673	2197161561	5195992080	2069199689	845547811.2	3224974838	2466802290	7868557024
P02765	AHSG	1010217589	881469107.8	725337367.5	1217880985	927484192.2	1047754765	1429622164	1109744971	1349335114	1028157523	875936419.6	1491797431	1135042143	738464058.2	1059565850	1114086688	2266209055	1032295080	834273573.9	1547686281	944869456.1	906214774.1	1143187208	958531300.7	387480408	1440339406	1653595496	1055690337	1712256004	1481482706	1313102644	1311458726	1135042143	1165849145	1072960371	1264954682	1175481065	1217880985	1349335114	1627386091	1049719271	1290575003	1736703543	1025500080	1300385094	1045887571	1074358241	891605305.5
P02786	TFRC	2282035.168	2279142.404	1690502.666	7250290.398	3744744.213	4349773.894	5803280.981	3237299.166	10036979.61	4220879.825	46476512.45	2723029.971	10650710.96	2544174.148	1710391.555	8058753.877	5747878.122	10838130.45	3811368.639	5324018.697	4071664.711	1697839.132	6104482.029	3054638.367	2820311.299	13053578.42	6626911.825	3967015.366	3840386.509	11931055.86	3049836.828	8751052.369	4229903.135	3583840.274	1702810.552	4116254.729	9610161.153	4945556.021	3423987.357	3410389.472	2520853.114	5675437.161	7043988.036	5440073.365	11633877.85	11544807.03	1680939.478	5669607.447
P02787	TF	7001740864	7028461038	8806713207	8831525630	10614336094	11757218861	7902476039	6947786666	10548541604	7868557024	5357750032	12875844202	10570615052	9452486964	8591199914	9542477221	15621761794	8856178486	9497780073	10592546091	11548328036	6781692372	6667296301	8831525630	3967852572	9736545668	11757218861	7516929902	11322103015	10827998491	10614336094	9899915160	5436273309	8756603429	8680202502	9475208756	10570615052	7868557024	10548541604	9694390035	10526324354	10272026922	15115645699	10389920778	12807640037	11521448702	9736545668	8831525630
P02790	HPX	5574713015	6284904830	4268527090	4857819600	7902476039	6284904830	6920549338	5519148161	6837776159	5462866341	7730664035	7516929902	7834418468	7516929902	7553143991	5978704086	8058880396	6176065279	7589118252	4857819600	6809825607	5357750032	5923557265	6148416522	4504279819	7966366341	4984462451	5868095445	9383403534	7211310067	7902476039	5763737379	6120588809	6064389518	7660356754	5895918484	5436273309	6893136285	8781739665	6176065279	6064389518	6492173393	9452486964	7553143991	5811889171	6036014385	5547019350	6893136285
P03950	ANG	16888980.14	10670631.38	14585176.45	23368546.14	7229216.848	16832433.13	17712845.69	21107387.09	13034013.56	21647230.06	10526063.36	NA	11687364.49	NA	NA	NA	17658920.83	9077222.63	NA	13180345.59	14105657.16	NA	10957688.09	16868231.04	15906509.22	NA	13441846.31	NA	11418240.44	NA	20142620.06	10267907.98	18420460.42	7981451.33	NA	NA	NA	14534226.47	NA	8814399.856	8947531.756	NA	10064252.4	15561709.37	5652450.674	14166353.33	9268952.198	17472457.57
P03951	F11	19915361.77	22827654.25	17231982.17	16868231.04	21556711.91	20768798.03	30581239.38	13092896.25	14867934.03	10406447.49	14962122.31	20415022.55	18109805.74	20113931.96	20673534.73	13980883.83	19449442.03	19535172.2	15781726.69	18349071.46	15165707.97	14962122.31	21395118.45	24469191.36	21258293.32	12007370.06	24265423.19	13392703.53	15800017.92	13896576.68	21556711.91	22252257.86	21418644.9	16498436.65	16974062.29	20673534.73	15338341.35	11641360.53	17629085.35	12642095.47	10063554.22	13569293.13	15884078.08	21814977.32	7087411.279	35720692.86	19045778.05	18031636.6
P04003	C4BPA	588873408.9	1014356791	746240976	815509823.4	818323256.4	449222038.7	895614155.4	664489232.4	985008954.8	563009946.2	976233160.3	595534128.4	621979735.1	612837192.3	598725110.1	494408766.8	792910746.9	818323256.4	860913888.8	795461863.8	685217481.4	1123493742	501419160.4	891605305.5	1096515023	1114357179	655757812	738464058.2	841641968.2	937185815.9	595190975.3	637612794.3	725337367.5	910524082.9	608108450	788410080.6	707537481.3	749316911.3	619413884.8	752373065.8	910524082.9	706353944.2	664489232.4	788410080.6	287449984.1	1011336866	758862993	676069808.2
P04004	VTN	1118940009	1159693334	859557236.4	923285197.4	1264791341	945445191.1	1313102644	843552753.5	1473482468	1138841940	1123493742	1310064384	919059024.6	1094896299	885644817.2	840708125.8	1127257936	1065414492	1270000941	1180250418	1086564451	628993089.6	889792872.8	1100431288	1026626423	1565035005	1284014538	1364597935	1244429831	971570818.4	962942166.2	763391674.4	1023993186	1206265464	868474570.4	1139300856	1214002777	1547686281	1053526090	1221734253	827492062	1342418054	1135388595	1370927867	1127485303	1160985970	971679343.9	1138841940
P04114	APOB	827066691.6	508172705.9	1023993186	836755531.2	641902296.1	497216340.4	775208471	433421450	530383146.1	836755531.2	804023945.4	485476906.4	707537481.3	664489232.4	953666150.6	798113682.6	727146374.5	1627386091	922204164.8	397226779.3	541353595.1	1948441699	834273573.9	923285197.4	503896876.2	1040250198	765748779.5	985471850.2	1080861949	452304150.4	1142617300	412771385.7	621979735.1	980643835.6	1151163636	989853208.9	768197422.6	863264778.9	1019801807	798378011.8	585197642.8	585105894.7	580973579.5	831115953.9	638537315.2	682317719.5	936410015.1	958531300.7
P04180	LCAT	22247601.52	13199376.39	25338440.49	22988840.82	24347937.83	19215480.33	24347937.83	14907941.68	21503896.73	22988840.82	17453021.08	25664485.26	18707499.18	24882565.78	20333762.74	25562627.68	28359343.88	24745787.25	25011469.07	23742476.08	21591725.41	22334302.84	25823788.12	20529116.64	23610020.47	26505238.78	28940338.37	21570768.85	33324797.41	22252257.86	25086442.63	21949526.49	16928127.65	23321813.04	22196467.45	23619838.69	24960762.22	20217770.9	20375316.05	19843565.91	15764031.26	27699257.21	37931431.61	25537247.88	19976789.3	26153203.14	21388049.73	22988840.82
P04196	HRG	337304941.2	274602406.1	370505826.5	438633897.8	538412981.2	251360146.4	325309574.5	308102418.3	481715585.1	265404715.9	247775749.7	394079237.8	335210558.7	359584955.2	418187135.6	291610735.9	812615046.8	463470028.4	336856421.4	592556428.9	390583108.8	310956827.4	451370825.6	429196508.6	171790190.7	282796114.6	475072316.2	340980876.5	300193377.4	369745462	261267607.4	465135718.9	242077620	374867821.8	414302193.4	308377036.5	322409020.8	354589890.3	572698223.3	440629756.6	249313289.1	460891799.4	415427358.1	205757809.4	432480353.8	258748715.6	343446315.6	289482453.1
P04217	A1BG	1044014431	980305573.3	919059024.6	993520257.1	1032295080	980305573.3	1184835793	1036406114	1413285330	993520257.1	906214774.1	985471850.2	1214002777	1135388595	809828150.2	898007114.6	1337024499	1142617300	994205552	923285197.4	1244932924	976233160.3	958298361.5	1061066048	992869442.6	1074358241	1200237336	948980203.7	1162356948	1071349516	927484192.2	1071349516	919059024.6	1049719271	1232417090	1099741713	1135042143	1308460141	1131217673	1065414492	1127368287	1118663093	1259874781	917862077	800872286.1	1202371864	903555008.2	923285197.4
P04275	VWF	29090539	51429957.55	88677970.75	49827945.33	92010751.23	19526749.77	85265647.85	149361039.4	3064334.981	1688088.733	41440532.44	2544174.148	679304.3235	679304.3235	679304.3235	2882442.31	1253913.076	679304.3235	679304.3235	679304.3235	2037844.468	65567371.23	679304.3235	1262864.059	50274667.9	1258345.671	2674226.539	679304.3235	6913263.676	1246709.532	679304.3235	679304.3235	75881887.93	679304.3235	1272168.371	1276959.628	679304.3235	2690282.156	1265925.218	679304.3235	679304.3235	679304.3235	679304.3235	679304.3235	4710704.433	2305857.93	18708410.65	679304.3235
P04430		21611747.61	36729455.34	36281873.14	27894157.25	35084981.21	53299218.59	22883888.15	30387169.18	24310286.92	12699399.28	19945407.82	46014088.99	39623284.76	23731144.08	33075675.12	24015206.89	36485019.32	35800537.53	56017954.17	43385315.83	32444053.65	34353186.74	34667581.13	54386160.27	41576040.79	26951451.61	34777412.62	31036745.59	25639792.51	67749542.53	40649511.16	56297264.27	36929449.72	32982390.64	35545559.61	30280257.85	26176100.43	24860914.62	49712223.84	43061696.16	25182878.5	23797604.71	28032839.18	48111044.48	503609907.8	43095255.61	36566724.9	18636636.8
P04432		59377518.97	62801339.78	75881887.93	55369192.86	38420762.75	129776481.7	61807614.09	61328004.73	105756053	89519856.9	91518739.65	70978886.51	101837185.2	99803423.97	102984038.1	66885424.79	80867645.68	80271230.23	65498127.01	70978886.51	97947563.57	125089196.4	66857348.65	68277444	104073929.6	88402369.67	70303326.05	62048295.89	72988952.02	128287624.5	68929193.51	186843421.8	65013941.38	74381331.72	78261108.6	45604023.86	85365341.86	105410021.7	98896153.94	58783779.45	50103679.08	47516206.66	47740324.83	55465172.45	183076998.9	75173800.04	78805889.15	68277444
P04433	IGKV3D-11	877874622.5	577180707.9	606240726.7	692786235.5	477069569.1	765748779.5	450692923.1	1069900699	557319452.6	771665735.4	510808003.2	827937283	690279647	948980203.7	1182179191	930909777.4	692296022.9	1313102644	1029769741	836755531.2	980643835.6	848321688.1	651762480.1	1832041547	893326546.6	684867658.2	945445191.1	1021201954	587666499.6	1698348424	695276704.4	1481482706	655559261.7	685217481.4	967324756.9	615713570.2	1254926399	1138841940	1536621797	1429622164	980643835.6	929919797.9	853281380.2	1059565850	976472312.1	804023945.4	667275115.8	388331260.3
P05154	SERPINA5	33229851.9	7341190.77	15338341.35	21333943.08	47229349.86	26661056.33	33827421.89	15456689.33	7724110.965	34688248.35	16846939.47	28962585.07	24192803.86	21225252.8	10036979.61	34179914.4	30726723.79	13876653.48	23504824.15	26936719.72	27888134.15	16846939.47	23504824.15	22288102.74	13072528.03	32363601.32	19829883.8	22952573.84	23294127.85	19039331.72	32205983.69	24339217.74	27573302.69	36136663.69	16705398.33	27875727.76	24192803.86	12699399.28	33887181.64	29605153.39	7107213.409	19151804.99	36531517.22	22844254.86	18007801.24	19310228.63	15925858.77	45824341.41
P05160	F13B	62330383	61903906.32	52079859.19	54386160.27	63834656.93	41748918.71	78860634.05	66994129.87	55278629.05	49827945.33	57129456.66	47740324.83	48489462.04	36531517.22	31959217.59	33028572.6	77954971.32	56833923.43	42797046.1	64452842.89	32982390.64	44667324.41	46170271.75	43385315.83	68341550.07	63879556.06	43347578.4	48391533.49	62440868.58	52708463.95	51195366.79	37850325.75	63789176.59	38777859.59	43778581.82	46582132.42	38281016.69	32404171.89	30080456.39	54919921.75	41941557.03	44791134.54	57875237.36	48832324.61	31997649.34	56176663.46	49557169.36	46759828.88
P05543	SERPINA7	52815332.08	58922603.92	32046325.7	31036745.59	72902242.26	49672364.22	39797882.2	33084501.04	58151632.32	32404171.89	42284139.53	49227494.93	43730926	42642850.19	37652725.65	33569969.18	68325827.85	59763382.21	36695350.34	29760883.74	41941557.03	60067108.99	53141923.49	46759828.88	46421981.38	39982339.77	49672364.22	36531517.22	32204117.3	29866214.32	53122358.1	45263595.5	50217241.38	44370891.97	45356891.34	39756568.98	33130927.07	40150310.59	42437660.91	38420762.75	23321813.04	36903436.94	48391533.49	42305807.34	40800376.92	43931443.26	44030420.63	58226242.47
P05546	SERPIND1	284368403.4	256861995.2	167627834.6	214370619.2	431347407.1	217226899.2	339176299	178141819.6	321009955.2	223613217.5	372937562.5	227953010.5	232222052.3	385575444.3	235003193	285508947.6	237927428.5	225182378.2	288145420.5	175639241.5	249313289.1	242517374.6	276398914.4	283682890.1	290752213.6	295136371.4	168145611.4	222819955.3	223068350.6	168644032.1	225182378.2	245326801.7	237242523.1	331422064.5	214687624.3	267972984.2	182180144.3	243629162.1	268123772.7	255882235.2	214527572.9	284103900.6	238347698.1	157951312.9	116631270	277261942.9	159253295.5	329884818.5
P06276	BCHE	21937242.81	21524557.77	22733720.79	24860914.62	53122358.1	NA	23636152.39	NA	9178783.647	14534226.47	10093671.73	24086942.14	10212001.91	11048178.49	15561709.37	18180947.81	18790059.18	19843565.91	22382771.55	20529116.64	25182878.5	13866203.58	8586853.42	25212035.11	25810197.31	22029625.52	17982780.42	17889577.86	20353256.88	30859022.39	18875557.04	8508829.453	24960762.22	41941557.03	17899235.37	22149279.84	20621056.53	4573718.875	10686175.35	16023666.55	20157993.53	12524249.54	11814622.84	16884048.72	17094173.29	18634778.17	22029625.52	31302337.98
P06310		211165750.9	535316042.3	471621017.2	592556428.9	140638454	521316465.9	409832869.9	614722075.6	130250329.1	162186411.8	99132339.87	266048923.2	212831991.3	93723498.34	224404407.2	191992519.5	113376150.8	132936484.1	162500165.6	323843412.6	214527572.9	143485451.1	159121445.1	304450756.1	312506480.4	108300683.3	136994611.7	109168519.9	190277663.1	199215931.4	220368749.7	145468416.2	294409843.2	400274264.4	249834781.5	183232518.8	151972989.7	96561729.76	189136848.9	145905540.1	312951139.5	168798736.1	123657508.1	154802172.8	229963965.7	99132339.87	874257169.2	121210527.9
P06312	IGKV4-1	396565194.1	854619709.8	316604957	460623111	313453666.7	325541149.4	250316354.6	286856031	434514099.4	474482994	345477778.3	359584955.2	386555668.3	404232495.6	702453176.5	456873259.2	359121694.7	695276704.4	464774596.8	438633897.8	554489940.3	499251719.7	389227190.9	474482994	542678388	370245893.6	486456209	565060506.1	243946727.6	1166059869	477069569.1	1145727113	518669956.6	489965110.7	326324765.4	261675491.3	655559261.7	438633897.8	743145067	611944246.5	554489940.3	385995249.2	368788247.5	334854887.5	676554007.5	430305375.8	414802894.2	354589890.3
P06331		143702149.5	116917069.8	67630081.65	116705734	77278119.6	95104246.7	125220422.1	92783297.59	166403263.1	69587283.11	138212472.7	166812336.2	160898783	166812336.2	178746851.1	120001461.8	97981307.2	93701183.36	129120626.8	121210527.9	126349934.7	167361331.9	118172904.2	105410021.7	134833825.9	142716222.4	114648876.5	113875450.9	122991365.8	122612414.4	128145279	178662841.4	90437901.88	141882827.8	146724679.4	96485402.45	101837185.2	116705734	163180331.2	113106999.1	136584415.4	127913727.1	56892267.41	132965778.1	389693195	84693410.43	112759079.3	147447847.3
P06396	GSN	330099529.4	280387373.8	361539195.1	323843412.6	399523672.3	306818954.2	356929961.5	359233055.4	307577364.8	329884818.5	295704359.3	473178812.3	404938348.9	298617769.8	396348395.6	385166686.9	524131357.3	189231535.7	269905269.7	318364998.1	400274264.4	317974859.9	373202727	323843412.6	226185110.3	386146137.5	320179727.8	332840010	407631344.2	304323996.1	450692923.1	278748249.1	361539195.1	239027482.7	314394314.8	396348395.6	484079261	183681018	402613878.2	421240795.3	209943461	340862374.9	446562474.7	361834308.3	410192564.7	303874536.7	543161021.3	278088964.1
P06681	C2	50054965.81	75790786.27	59710467.57	69587283.11	88539284.03	55101266.22	80271230.23	72278424.68	87809620.34	75114091.69	70978886.51	84990020.16	67630081.65	66828898.15	62519728.89	68227150.26	90801869.9	83590074.46	79834699.6	72286590.01	86973031.64	75173800.04	61032972.12	76547517.8	69622747.5	112759079.3	88267193.9	66828898.15	89525576.29	65207876.71	55910537.3	74207519.44	61758533.1	62634166.24	59056855.17	85727021.63	99783877.83	82746217.11	73573926.94	72902242.26	37444191.99	76805215.56	113875450.9	72963354.74	44929323.55	93247226.58	51313411.66	75114091.69
P06727	APOA4	670043254.8	475072316.2	792526841	548226156.5	839816321.3	809828150.2	731872801.1	899597307.5	949462250.9	624522826.4	628993089.6	806882363.5	833687694	508172705.9	361834308.3	638948355.7	916053226.1	550866382.4	389227190.9	958531300.7	648496820.7	698679884.9	1063740830	147447847.3	515780262.2	700880856.4	706659468.8	349974146.2	934733031.7	672754702.4	1065414492	826659873.2	1057308270	585197642.8	693295798.6	809828150.2	690279647	372679241	855836373	927484192.2	366088942.5	487283322.6	784692985.4	568017127.3	1249612700	363890553.2	700880856.4	508172705.9
P07357	C8A	151597379.2	129776481.7	160898783	126984531.8	113106999.1	103321347.6	145905540.1	152319539.6	156649177.2	205573488.6	154374253.2	159967992.2	120181769.5	181633027.2	94508782.72	131149290.2	183965824.4	140638454	126244560	155858168.1	155513049.1	86210154.6	147332035.9	137081042.9	117473321.6	165790220.4	195112160.4	147950334.3	150342748.1	159071997.3	99563905.21	150493642.1	149018635.3	113792313.9	161491104.2	146352284	154731545.3	150040667.9	153658604	189231535.7	129173754	158456721.4	194898499.7	135564676.4	109481139.3	174247143.6	147799670.2	137081042.9
P07358	C8B	73513203.45	86492529.41	77324959.18	66967479.59	59763382.21	52414107.84	83590074.46	57357523.24	81144153.56	84502049.31	69568855.54	83221121.63	66265275.72	68192503.46	52623384.27	79779452.3	125347495.1	66294407.77	58990174.08	78106888.24	77372409.05	53323730	64283080.57	96561729.76	63387520.02	66323167.53	121368209.6	70978886.51	68837954.45	75692760.42	49438636.9	71627869.07	88677970.75	59653770.31	73615740.92	63601211.3	56755250.32	75114091.69	70978886.51	81845717.05	59653770.31	69520607.66	83221121.63	61555686.76	47629017.82	103463546.7	61856067.85	78106888.24
P07359	GP1BA	5457274.301	6626911.825	3254629.448	3414892.858	8814399.856	4521480.096	4562628.786	1683307.287	6004317.093	NA	NA	3104414.322	10011638.62	5262782.255	4116254.729	4641791.593	6434200.652	4756809.542	2716627.764	3248815.418	4979499.326	8231094.033	6664106.077	5976129.952	3375698.522	6981974.65	2012733.554	3104414.322	NA	11443170.38	8101631.876	13175116.57	6545256.335	3069230.666	10594138.71	6854477.07	2693555.631	4767170.154	8913646.178	5126109.599	6221022.012	3125266.412	6331305.402	3960817.04	3471290.963	6594940.295	6122792.978	8351445.222
P07360	C8G	92632419.92	101087442.6	101837185.2	86027977.31	58783779.45	71639584.7	99563905.21	76512591.73	124518410.5	96561729.76	101148828.5	97677434.58	80331184.6	123657508.1	56446140.74	89922170.66	166040698.3	90300911.9	75235090.06	98663015.58	59653770.31	58081423.96	88218463.68	109817891.1	88978724.1	99346743.74	139465035.5	91971144.63	71677571.76	78593731.33	67650632	70316291.78	111067526.1	82013072.83	95182457.31	74460772.26	67630081.65	92936122.07	82836557.48	101584056.7	70285250.05	78476461.35	97677434.58	63601211.3	69530516.29	87942564.63	101334163	105410021.7
P08185	SERPINA6	154315652.7	147209921.9	120181769.5	162186411.8	325309574.5	121368209.6	176839209.2	131613621	145517810.1	116705734	103463546.7	190369931.5	171106247.4	222819955.3	210151032.1	244594393.9	258435257.3	119757168.9	131599014.6	132054735.3	144502096.7	212962399.9	172852314.7	116705734	165206256.9	110438208.7	158446446	97677434.58	166529520.2	156093930.3	185088483	221211190	160898783	158614869.6	110765150.1	164738380	133385919.2	132054735.3	207098251.7	117633301.1	123293257.2	107560283.2	208721324.7	148942581.6	132514842.5	132950891.8	175822863.7	214370619.2
P08519	LPA	721268041.7	174834286.9	49318570.04	62252386.57	86729690.48	147209921.9	273730146.5	479639563.6	59187619.37	94632266.04	288822675.6	13913475.16	1095729235	185999169.8	130683031.2	470875660.7	79462654.5	331619074.9	294968514.1	144904050.4	48383951.45	323585861.2	18015956.83	61275987.82	97759787.71	264581447.8	26220586.6	446562474.7	79264492.92	111359837.6	80271230.23	75692760.42	227036641.6	61708812.62	122638859.1	171651655.8	328139337.2	196468752.7	105756053	78860634.05	48383951.45	1703996700	28510500	102984038.1	62004399.21	1289586697	132492792.6	40965005.88
P08571	CD14	14296908.07	13661144.83	19384507.12	20529116.64	18277335.86	13441846.31	17974539.04	14685606.7	26772038.23	23368546.14	21364130.92	17262440.74	24960762.22	16373453.19	16606483.09	19783585.52	37803270.66	18566230.12	18337538.25	16868231.04	15995083.06	22685372.68	19961027.79	16073022.11	26242200.16	29250791.04	19526749.77	15018470.16	22534961.91	24339217.74	18566230.12	23282780.25	11935234.35	9876150.566	19473812.34	19709497.08	13472276.08	24469191.36	19770371.42	15213013.61	12235658.6	23412835.23	26106034.72	25122821.68	14639887.84	25310427.86	14054043.95	11641360.53
P08603	CFH	1154934457	1236902673	1214002777	1259874781	1065414492	1123493742	1366348334	1188723202	1299084697	1217880985	1045887571	1259874781	1057308270	985471850.2	831115953.9	967324756.9	1240634777	1105103104	1104555038	1360207820	1294351166	1202371864	1029769741	1217880985	1466345792	1274530213	1332273033	1559289167	1295496564	1222780847	997734857	1038558400	1214002777	1294351166	1114086688	1314855793	1354139001	1424211686	1091040252	1313102644	1206265464	1076185431	1216632687	1220618117	1047861282	1339633147	1040250198	1217880985
P08697	SERPINF2	437529220.9	389643553.7	436598030.5	304450756.1	499404427.7	313943431.4	488188094.6	315261398.4	454942272.3	311486708.7	397919359	368788247.5	328139337.2	496639649.6	343195006.1	349974146.2	391609015.4	279664821.6	354715075.2	372679241	325071965.1	253165414.4	323321487.3	329884818.5	427062462.4	361397295.6	325541149.4	272763294.8	334669866.6	289778428	365884146.8	304323996.1	378691150.2	452202136.6	291610735.9	327644977.4	335210558.7	323843412.6	333249170.5	313453666.7	284586996.7	349974146.2	385575444.3	286449276.2	245598494.1	337009836.7	378361489.5	448364114.9
P09871	C1S	131178126.1	136994611.7	131163941.5	134377633.7	173471352	132054735.3	138118496.9	146855321.6	137664453.6	158937116.3	160594603	156773603.5	138638100.8	170365836.3	132965778.1	146724679.4	169354521.3	176839209.2	136666344.9	147447847.3	161842155.3	115120821.6	153002373.8	134377633.7	145085690.7	187913785.5	190804911	132054735.3	144930570.9	130768495.6	145905540.1	125470609.4	146493835.9	126349934.7	158286365.4	168068095.4	149018635.3	114399384.3	132499903.9	151204542.3	113792313.9	132981167.3	166812336.2	112513022.7	140470976.6	117430905.9	134884028.1	144904050.4
P0C0L4	C4A	387900414.7	607391973.9	270013659.6	289482453.1	695276704.4	174834286.9	261267607.4	423694821.5	492235829	238653700.9	337009836.7	254429102	242077620	332840010	327644977.4	307038494.2	281931023.3	409832869.9	329438333.6	233852481.2	284586996.7	388773369.9	303283053.3	228643407.5	482655670.3	238287084.1	246290662.9	426867887.6	153361034.2	343603416.6	230258404	478145604.2	404938348.9	325071965.1	320729051.2	250366669.1	146493835.9	397226779.3	368304554.8	235472425.1	685217481.4	278239483.7	377422024.4	98648982.63	262360276.7	182001347.9	162524069.2	692786235.5
P0C0L5	C4B	1078787390	1754328133	1175481065	1138841940	1720800510	789536473.1	962942166.2	1854957998	1249945885	578404214.9	1202371864	1055690337	812678180.4	1021201954	1139300856	1038148545	1051471425	927484192.2	958298361.5	891605305.5	1015583123	1082059396	1319843702	1360207820	1297866086	1192585771	980305573.3	1491797431	797836893.4	1110130451	866952472.6	1362054130	1254926399	1344499932	1002824337	917862077	954025318.8	1180250418	1210133782	839816321.3	1344499932	967324756.9	1364597935	396348395.6	731731620.4	906214774.1	804154407.2	2000050573
P0DJI8	SAA1	51865897.48	723925895.4	97719810.46	92936122.07	365884146.8	3030935.531	49438636.9	161205235	1607282286	1100431288	757656472.2	40965005.88	65013941.38	33275109.26	14969142.39	18488469.03	218598409.8	42263168.43	53141923.49	45824341.41	83787790.07	103463546.7	33423515.58	183681018	8119586683	288495948.7	152646866.5	139834376.3	33909386.27	47036831.47	38420762.75	61036728.78	174446658.3	45131844.73	120001461.8	191917649.3	78916087.63	592556428.9	24310286.92	86729690.48	852091269.5	88646293.63	190369931.5	70271062.49	30872654.09	329664494.3	13053578.42	82746217.11
P0DJI9	SAA2	NA	38697001.1	NA	679304.3235	NA	NA	NA	NA	54298254.75	16073022.11	48025333.42	NA	2031444.842	NA	NA	NA	20337620	NA	NA	NA	NA	10526063.36	NA	33469053.31	630105720.3	9701379.073	22163139.78	NA	NA	NA	NA	4126916.049	4399771.001	NA	11637693.03	9840969.23	NA	10615475.37	NA	NA	18876671.02	NA	6511005.275	NA	NA	24555467.09	NA	NA
P0DOY2		35308202202	15591635836	17793410316	20417214569	11654116798	20509088002	20435825586	17865060871	17769216622	20417214569	10503961894	15115645699	20398483092	20224280359	20244150660	17670850155	17958478684	15469194643	17622696396	20417214569	20360654051	10503961894	34331576271	34991061308	20562825293	20472690859	20509088002	20224280359	20163866617	20615558149	20435825586	20615558149	15406785297	20360654051	34499701568	34246675788	20398483092	20417214569	20379629983	15469194643	20360654051	33813568598	20224280359	20244150660	20184139685	20341554095	17888639169	17817447921
P0DOY3		NA	NA	NA	NA	NA	1676248.962	NA	NA	NA	25212035.11	4809289.765	3629300.794	3254629.448	6511005.275	2540776.161	NA	10012199.97	NA	4466357.746	6174326.158	6221022.012	6931209.689	NA	NA	NA	5934524.651	31429605.66	5067189.664	NA	6361032.555	NA	5369230.65	3571229.867	NA	149294746.9	4863347.588	9816002.355	9582548.093	6384089.329	NA	36136663.69	24160616.17	NA	11495784.16	23940976.14	18023899.2	NA	NA
P0DP02		24384869.3	28940338.37	43730926	33469053.31	18566230.12	59867195.7	35800537.53	44323850.83	15706018.44	28798759.11	16566972.98	63011967.25	27087204.3	27044311.62	33622275.15	41284109.23	23080655.95	30581239.38	31199681.01	27894157.25	20836064.72	26153203.14	37391868.55	52617308.51	31935816.41	24505078.65	24659005.7	29959539.51	25222994.5	29399033.82	30065109.02	27609503.72	25738469.46	25182878.5	41284109.23	27381593.33	44490767.5	23742476.08	29102132.53	31115361.77	26468452.7	21607375.76	21225252.8	18090209.98	95754803.94	28953424.66	39982339.77	9582548.093
P0DTE1		31618312.45	18874471.35	16123004.58	34688248.35	10580466.38	22827654.25	13876653.48	9527719.74	14046541.61	48195649.59	12888482.62	34498042.41	34282868.45	47740324.83	40639029.61	31921557.79	13156063.25	20142620.06	38747584	40965005.88	30797824.09	18023899.2	42797046.1	19611245.84	34707875.7	23779404.63	18874471.35	26106034.72	16038060.7	20243579.53	36425214.94	36542960.63	24590650.11	13810581.82	39604110.12	34905975.06	30957620.56	29760883.74	57206466.15	24347937.83	27404386.16	18480469.54	14786587.95	22483665.6	19641017.94	31522436.2	37912947.42	26936719.72
P10643	C7	133364722	199215931.4	80331184.6	147447847.3	298673498.7	164949422.3	215919969	126451932.1	189136848.9	168844505.7	125089196.4	106972319.5	117998370.5	101922291.1	127993475.3	161491104.2	242708491.6	163510572.3	147332035.9	158937116.3	179098214.2	135501383.8	211628086.3	132054735.3	142547263.5	134884028.1	155425712.9	95561477.97	285761782.4	216906072	125220422.1	266608841.7	208470283.6	100006716.5	171874601.6	161135861.5	174446658.3	165534894.7	159760478.2	156989249.1	168590760.3	124813445.1	181633027.2	151962678.3	205821723.8	232583370.8	165790220.4	116705734
P10909	CLU	703779364.2	637198497.7	690279647	863264778.9	895614155.4	637198497.7	927484192.2	735109097.5	572698223.3	448364114.9	736753686.1	717964709.2	792526841	682683163.4	615713570.2	730142872.9	709521344.9	661685433.3	723531114.9	676069808.2	569822881.4	804023945.4	860913888.8	578404214.9	529685094.8	667275115.8	809828150.2	644509936.9	728331399.3	549387760.1	641902296.1	689408197.6	707537481.3	719654035.6	638948355.7	720757158.5	575560452.1	508172705.9	883509511.3	581229689.8	631567032.7	600581724.8	738464058.2	487594932.9	559128742.8	757656472.2	847265310.7	658863545.2
P11226	MBL2	4531068.054	9646802.353	NA	4220879.825	31115361.77	NA	25894661.4	NA	10976441.28	NA	NA	11539159.57	4956502.216	NA	6122112.542	7170792.338	31244825.88	13379430.24	3616097.029	14232472.99	5174675.541	5560587.511	18966150.8	7250290.398	6233112.578	3889383.135	10036979.61	NA	22903363.09	57212583.73	NA	47036831.47	NA	2037844.468	NA	26430200.07	19687811.85	NA	4064401.943	7878554.478	2037844.468	NA	22237636.93	NA	12409158.73	32637285.81	13767742.93	NA
P11597	CETP	13014511.02	6449113.007	4399771.001	11896595.52	5311613.887	16276106.21	12082583.44	4551609.787	20721864.23	8591749.939	8981638.809	12297092.5	5680310.978	9656734.047	12243865.05	12720716.85	18499708.82	15796156.64	15178125.62	9365168.379	6578139.233	13116088.65	13054291.05	11896595.52	9102634.176	11505594.81	16558260.49	2058697.977	10608455.52	13411993.22	9555045.768	6361032.555	10212001.91	9213078.41	15059433.57	12564836.56	12158625.63	15003019.95	8178841.686	9077222.63	14913942.14	NA	18790059.18	13095105.31	13231843.71	14473385	NA	NA
P13671	C6	107110884.2	132054735.3	125790210.2	112096288.2	156989249.1	83397380.21	130727137.4	96347515.1	112456559.5	142303557.7	140792491.8	129646173.7	113447438.6	177398495.1	107913915.5	117800648.1	176002999.5	145905540.1	133897272.5	112096288.2	147089796.7	132950891.8	133897272.5	139579517	139888609.3	153307794.8	132054735.3	126793530.5	156418758.2	120111913.7	106482664.8	115848587.3	117998370.5	118355594	133407813.7	148942581.6	131163941.5	107674082.7	114753072.1	130727137.4	107043181.6	138409948.8	199215931.4	121971416.5	97911781.74	157462421	115007735.7	129734446.9
P14151	SELL	8976508.547	7545553.376	7064926.752	10406447.49	10151780.65	13942175.77	10374674.19	4374532.076	10686175.35	11169485.05	5861443.779	8164036.855	9144710.857	8398305.503	8882629.862	14586014.44	11895039.08	9756657.744	6104482.029	9986461.122	9876150.566	8464767.47	10444651.89	15272721.64	5726584.652	13287195.7	10670631.38	7934687.778	9743109.687	12957704.54	13876653.48	9884229.591	9144710.857	13552060.94	14586014.44	9154298.782	12994377.32	7250290.398	13755932.35	7023183.974	8684442.564	18790059.18	12297092.5	13855406.49	6898419.072	10093671.73	8050810.755	9786219.289
P15169	CPN1	27747548.98	36123368.95	37595475.61	28356418.28	36425214.94	23190054.14	43061696.16	20356226.39	32245577.85	15003019.95	36363456.17	27544251.36	25738469.46	32723572.75	27875727.76	30262585.35	50166320.8	39797882.2	32327126.08	28798759.11	41122998.42	37032388.01	28194173.29	42589201.38	36632288.25	36566724.9	39359587.86	28510500	35985076.15	23282780.25	28203327.44	25443635.17	34920537.15	37444191.99	31921557.79	35638195.54	30408872.1	30773846.3	31686012.86	25488936.5	30245258.25	32411365.6	40965005.88	38350072.19	20271386.28	39033972.46	35962984.65	32937102.53
P15814	IGLL1	128722397.7	30365879.65	23094472.79	48195649.59	43061696.16	35454613.65	23255086.26	18496058.29	NA	134377633.7	19310228.63	27044311.62	32595398.94	56892267.41	48111044.48	44541018.21	25268687.53	72902242.26	37391868.55	168844505.7	36763004.88	NA	63055906.1	89519856.9	57568609.96	34618455.23	50524938.38	57875237.36	NA	100386702.7	90300911.9	72844937.4	53889641.06	50954662.91	44541018.21	60395973.75	111067526.1	79617987.62	63184298.83	37093753.79	82013072.83	86741708.78	42642850.19	44728201.15	124225356	89786313.07	45582203.27	64452842.89
P18428	LBP	20200809.78	49672364.22	23480906.18	20915352.62	25488936.5	14237338.94	16023666.55	22781139.12	51519586.2	23742476.08	56176663.46	10505910.68	16664671.24	18172065.83	9628324.784	17899235.37	27905860.37	18875557.04	10957688.09	15585916.06	16224739.87	32084613.37	21721014.76	26028435.06	60373145.52	23414103.17	NA	20415022.55	11182760.1	18710165.45	11595652.41	18434067.51	42104745.1	18563460.2	9050526.08	19399190.07	17851179.19	24086942.14	12488992.12	22202424.45	26921699.91	19491156.97	31589046.86	17513074.01	11139883.53	20235175.46	23035188.39	12120481.88
P19652	ORM2	1384535205	2064946470	887570508.4	1100431288	1627386091	655757812	1627386091	697963768.4	2648388998	1259874781	2351640917	1216632687	1354139001	1177273185	1435791445	1232417090	1018472554	962942166.2	1143187208	771665735.4	785355612.4	1401956945	1104555038	993520257.1	1926302423	1640574530	382106628.5	1216632687	1475694420	1038558400	1264791341	1698348424	1303787590	1468229982	818518867.4	1025500080	1057308270	993520257.1	1249945885	895614155.4	879630885.7	866216832.3	1094896299	953666150.6	544706095.9	976233160.3	617482155	2186979775
P19827	ITIH1	532680713.2	497216340.4	505972521.7	563009946.2	731872801.1	475072316.2	713191926.6	241646322.2	503758050.6	397226779.3	538906900.6	580973579.5	545950130.3	565060506.1	487594932.9	561087546.3	579965347.8	565878092.7	478580930.1	578404214.9	366088942.5	430305375.8	601894959.4	508172705.9	395920252.6	543161021.3	280387373.8	473178812.3	489423792.5	478145604.2	499404427.7	488744299.1	505972521.7	554489940.3	445092715.6	510851778.9	446020233.5	486140304.9	603157029.1	595190975.3	390583108.8	651474223.2	628403395.3	387407383.6	268871273.6	551641934.3	469403998.3	624522826.4
P20742	PZP	NA	19215480.33	NA	1262864.059	1685690.323	22483665.6	1685690.323	12044859.47	15105765.81	2028275.995	679304.3235	8398305.503	37595475.61	49227494.93	26890762.09	NA	24155953.26	33276866.72	27715994.09	NA	679304.3235	6035112.299	17754925.12	14534226.47	35365383.66	1680939.478	46669188.89	11814622.84	2917537.067	25058203.26	19843565.91	34019786.9	10650710.96	17698734.07	28804448.43	679304.3235	1264389.685	13647691.12	46626649.93	1261348.244	85460527.67	15253418.94	1278578.008	18705603.57	9931874.032	50477650.19	1258345.671	24086942.14
P20851	C4BPB	63307784.83	99132339.87	93858254.85	91226441.79	80271230.23	65112756.05	110750843.9	84408208.76	79671110.2	68277444	108259179.9	64239225.3	77324959.18	76729133.37	42305807.34	42947363.06	106834631.8	106482664.8	90059827.68	84502049.31	82013072.83	112821540.3	48499439.48	91226441.79	110737167.4	119399651.3	72878883.71	75266347.97	74515515.8	92941427.06	65047303.24	60018064.84	60662229.24	86973031.64	69559459.9	84094216.42	81928853.34	72286590.01	52516367.92	83590074.46	63743103.66	80004921.01	60968657.98	79145271.17	14030781.67	101148828.5	81763643.21	72286590.01
P21453	S1PR1	2483506796	2249767451	1542112731	891605305.5	2013196687	1576417236	499404427.7	1494155713	743145067	863264778.9	1594552839	1874686282	1175481065	1310064384	1565264075	2108908258	1396467941	997734857	1319843702	1259874781	1407768766	NA	1502912555	836755531.2	1407959590	847265310.7	1123493742	1135388595	556210052.5	1166059869	1429622164	NA	1418766188	1127368287	1279963724	1059565850	792526841	1061066048	530383146.1	997734857	NA	1039926429	2055802048	1264954682	1720459876	644930980.3	1640574530	2417365734
P22352	GPX3	104731183.1	53299218.59	117998370.5	96561729.76	119757168.9	57920759.08	119757168.9	79565546.1	72294861.38	62252386.57	86210154.6	73658669.93	63789176.59	62048295.89	89251147.74	128601994.9	104398208.5	86729690.48	93562638.34	96561729.76	111420543.5	94996662.87	70978886.51	79617987.62	99765438.08	74304936.82	93393024.06	88359172.2	99132339.87	72844937.4	66294407.77	68989491.68	83688292.41	92309321.24	79779452.3	94508782.72	92159069.99	63225991.95	94813281.35	90300911.9	67609263.55	55752865.21	78367349.29	85727021.63	93886517.54	76618739.59	119399651.3	91226441.79
P22792	CPN2	115977537.2	119049458.4	136006107.3	107674082.7	176839209.2	81682611.58	151204542.3	94457532.57	103156525.9	91226441.79	94996662.87	91971144.63	95654699.88	139834376.3	76009006.53	93403894.92	140489290.7	151204542.3	113522031.2	109817891.1	129173754	101148828.5	90059827.68	107674082.7	124793033.9	124657915.7	124102552.2	99803423.97	113242648.1	87871773.2	88539284.03	100386702.7	122794531.8	155513049.1	91667773.1	119434225	117998370.5	109817891.1	117065965.5	106482664.8	102093611.8	94051739.7	142647995.2	127993475.3	62967438.63	112821540.3	140027223.8	139579517
P22891	PROZ	9880280.131	NA	26627533.94	NA	25086442.63	2012733.554	8814399.856	17644344.01	6744160.522	2511180.796	NA	7934687.778	9397655.612	14222254.49	NA	3442535.35	10905420.46	9555045.768	6664106.077	21977521.4	14412939.88	8007050.431	5605910.727	NA	6906068.341	NA	7777413.399	16949377.41	5301132.35	10969384	NA	12714540.73	5680310.978	8947531.756	13205586.44	5927097.437	9397655.612	6354106.874	5837952.052	9332890.067	11020715.92	9984071.734	6869026.755	6315910.294	NA	9906519.516	19677384.93	9986461.122
P23083		7166801.557	3030935.531	242077620	1688088.733	273730146.5	40164455.03	6512796.369	204002724.4	652039506.2	228643407.5	NA	78367349.29	258107597	279017168	59464961.11	70978886.51	NA	267268981.4	NA	2028275.995	NA	29449023.04	336856421.4	209842688.6	130317383	NA	226463547.5	116253489.8	70261285.65	296535108	197846758.7	289778428	316604957	6018548.386	97221285.46	110129543.4	195029185.4	5669607.447	37865686.71	66294407.77	234228555.3	221490705.2	NA	143676730.5	480712406.9	9488044.694	127606964	2853622.56
P23142	FBLN1	46126749.48	31971938.24	53889641.06	84502049.31	71647646.26	45734116.13	57786096.77	63267150.55	64411229.07	60168677.83	45514744.85	42642850.19	59710467.57	29959539.51	51613383.63	54118973.75	92483452.09	103927637	56972377.68	68277444	56675552.15	87942564.63	76691848.05	59251736.01	64600659.9	78805889.15	66351562.09	42642850.19	61450165.68	62039848.88	42263168.43	57212583.73	70289856.8	57647925.34	51280773.01	76009006.53	83688292.41	51636681.71	48814749.21	67650632	64980144.83	58776744.43	63011967.25	49753937.4	70978886.51	64369071.29	72890488.35	30228266.5
P25311	AZGP1	494865498.9	408914106.8	415901768.7	397226779.3	661685433.3	430305375.8	595190975.3	527248343.2	764706588.4	388331260.3	698679884.9	458855739	471621017.2	368788247.5	387407383.6	377099598.3	333637614	374585504.4	364068765	388331260.3	312951139.5	303874536.7	464774596.8	296421215.1	436419936.5	632099869.8	291894783.2	368788247.5	463896413.3	402582363.1	399523672.3	352146055.8	560130651	347733285.3	435635502.7	461768086.3	395026556.1	304450756.1	384768546.5	390095433.7	244107061.9	264969440.7	508172705.9	300978563.9	256754363.5	476505178.1	425912419.6	372679241
P27169	PON1	185218346.1	231520062.1	247277623.3	254240104.8	306282458	274602406.1	245212904.9	174642336.2	176649093.6	200841128.1	270912233.2	243454501.1	143892924.9	243454501.1	205757809.4	299415939.5	488470597.2	255882235.2	236525867.2	218957166.5	244107061.9	264352089.6	241417502.7	205573488.6	147557831.7	259065178.2	241223239.7	227953010.5	292112839.8	190967520.1	291131234.7	182861910.1	199215931.4	234228555.3	196414532.1	219522118.9	222103708.9	158937116.3	307577364.8	325309574.5	155513049.1	297798028	306485253.6	196386611.1	154436000	194986477.7	288495948.7	259700658.4
P27918	CFP	35006286.52	31429605.66	33667937.79	37344369.55	37093753.79	29418458.2	47229349.86	29904399.39	33887181.64	24469191.36	20235175.46	32163485.96	21029736.31	23342695.58	23619838.69	30822275.12	44558886.41	25894661.4	26738229.45	33469053.31	27404386.16	27072884.47	27219401.92	40965005.88	32474480.26	21701670.72	56988272.58	31589046.86	28967304.06	30324494.38	39059254.34	19039331.72	29438636.93	48383951.45	38243721.76	28351811.18	33667937.79	32937102.53	22835765.91	26788453.43	31331937.05	28187761.26	27544251.36	36968983.5	33123726.02	33446582.08	39206588.68	37344369.55
P29622	SERPINA4	96136029.28	54156954.76	65013941.38	64452842.89	103927637	68953772.19	93701183.36	52716954.99	48814749.21	50680531.75	61159078.26	81435408.52	90437901.88	86492529.41	60395973.75	103774607.2	119937347.8	78860634.05	95370712.61	57282481.98	85460527.67	66913133.93	104089787.8	66967479.59	44682356.32	85167227.89	77186224.8	69540292.79	77619244.23	83117343.22	103927637	59113315.97	66265275.72	70285250.05	62131543.4	72963354.74	53025682.66	36663005.59	84597108.57	97495216.68	45131844.73	65390751.67	88359172.2	47419749.89	64194781.37	62172351.01	66323167.53	100649820.4
P32119	PRDX2	1256858.728	NA	8879979.924	4050016.977	3243038.777	6449113.007	8101631.876	5113900.364	NA	NA	NA	NA	NA	NA	NA	NA	NA	NA	NA	8351445.222	NA	NA	NA	NA	679304.3235	NA	NA	NA	NA	NA	NA	NA	2296779.839	4248126.107	NA	NA	NA	NA	NA	NA	3266371.138	NA	NA	NA	NA	NA	3729566.721	1688088.733
P33151	CDH5	6105834.076	7146260.652	NA	5509764.9	8561636.086	8943283.992	15796156.64	6845053.908	7489925.221	NA	4618804.074	NA	4584880.745	NA	7022492.809	1272168.371	7125849.752	5803280.981	NA	7043988.036	7514387.113	5861443.779	NA	4050016.977	5226328.399	4913137.098	4521480.096	NA	6192048.85	4829627.896	6157037.964	8067907.251	8879979.924	4418222.629	3603066.998	9413160.822	10212001.91	4220879.825	NA	5962172.332	5174675.541	3324173.633	12053715.46	5927097.437	5288263.191	9693539.736	6829541.147	6528973.997
P35858	IGFALS	33768804.05	44160113.52	47105668.84	52617308.51	60726652.79	34146250.06	60726652.79	24985825.18	53412862.41	58226242.47	63142060.7	62048295.89	55823770.43	64239225.3	54446126.82	36864977.85	73493474.72	53122358.1	54027552.32	48924890.55	34110831.23	47326445.29	51158994.09	34045765.72	39998991.82	80214782.18	48797954.93	45065670.04	51370205.11	47768506.21	63834656.93	39107455.31	38919467.63	67609263.55	48605925.66	36968983.5	50217241.38	35360733.96	53412862.41	40649511.16	40321564.23	53746883.11	84990020.16	54446126.82	29809947.57	58081423.96	38558722.92	55369192.86
P36955	SERPINF1	125909019.5	83397380.21	99783877.83	98663015.58	115371210.4	88267193.9	101584056.7	141713756.8	193558264.8	114399384.3	135501383.8	126793530.5	111067526.1	65462812.45	91009291.3	101403257	128217577.9	117633301.1	97446961.25	102853466.7	92309321.24	70978886.51	101661055.4	86027977.31	119556733.2	130284391.6	105875241.6	79890683.53	103614363.9	107175634.1	138118496.9	111359837.6	97719810.46	90576676.74	84790979.42	112513022.7	80331184.6	81073688.65	81144153.56	140638454	66235764.09	98149295.75	170365836.3	84094216.42	118896778.4	81215539.58	99346743.74	112096288.2
P43251	BTD	19298046.01	18284570.92	17550518.02	17781789.32	28870951.57	21845446.65	20437767.99	9300818.668	16173707.07	18961606.5	9488044.694	21225252.8	19384507.12	35895185.83	25122821.68	29784931.47	22079212.6	22202424.45	21395118.45	25611913.6	20461106.15	12604097.22	20253041.07	14779371.77	21577157.79	18425112.05	33561407.63	16373453.19	21515375.08	22921052.07	25488936.5	16742548.05	16123004.58	17374849.72	21536519.42	16884048.72	7930106.971	13932917.51	19137596.44	23255086.26	20836064.72	21266665.08	19146942.51	25960192.98	16505576.27	21683640.16	17252417.63	22632590.81
P43652	AFM	305012294.7	246290662.9	302487951.5	318364998.1	374585504.4	231520062.1	347762106.7	195071071.8	250852881.1	254240104.8	190549040.7	426867887.6	208470283.6	377422024.4	250366669.1	359464568.4	308641264.1	306282458	323321487.3	345535795.9	260346070.7	277261942.9	231283833.5	289482453.1	150099040	200825551.1	285930709.5	284815791.1	352330451.2	225911877.5	347762106.7	216906072	287829806.5	357022024	273710061.5	280642295.8	294409843.2	289482453.1	250852881.1	365884146.8	187698040.9	325859324.1	279017168	280642295.8	281527679.3	135501383.8	335381576.4	318364998.1
P48357	LEPR	312003089.9	398792142.9	673092922.9	345535795.9	339176299	365684552.3	695276704.4	568727853.6	39180898.52	318364998.1	258748715.6	699424646	395026556.1	446562474.7	191917649.3	591406330.4	301689207.4	185088483	263282598.3	52617308.51	374867821.8	258748715.6	282257385.6	142303557.7	127687272.3	223369916.7	562033489.1	199215931.4	307830168.4	162220471.3	409832869.9	81450379.57	415901768.7	260346070.7	333047282.1	361834308.3	494640828.1	162186411.8	392812045.8	250316354.6	152655396.2	165347978.7	340980876.5	379379541.2	821649081	222337776.4	738324714.8	345535795.9
P48740	MASP1	18638448.07	16558260.49	10650710.96	15003019.95	15524765.95	15568123.11	23981761.2	13563641.12	17303184.02	19930190.95	12604097.22	17593611.66	10931175.24	16676750.3	19399190.07	17283080.43	32849106.02	14172344.88	19316561.98	20217770.9	19857604.55	6236578.315	12204428.62	15845728.05	17509863.63	15925858.77	18284570.92	17593611.66	19406828.18	18434067.51	23255086.26	16458063.18	7697718.497	14913942.14	13457203.43	22483665.6	16928127.65	16307508.46	17908642.02	17712845.69	10495867.17	16341881.19	22585775.59	36299645.61	17412582.76	22018853.03	18119227.98	21647230.06
P51884	LUM	76478110.58	67690949.81	28046752.26	47545782.38	97495216.68	54156954.76	74330074.26	54474828.13	89652219.87	40965005.88	44667324.41	72329049.73	60662229.24	52069831.73	58420575.9	83026309.53	122459771.7	160070748.3	55001452.22	76547517.8	72926209.5	57129456.66	86397157.79	45824341.41	49404489.95	101334163	83397380.21	63011967.25	106313087.5	94574371.21	74330074.26	118019176.2	58713019.41	50103679.08	54118973.75	71668737.56	57717458.21	48924890.55	54298254.75	74330074.26	75913046.48	46688174.29	73658669.93	45604023.86	114233614.4	49594989.66	57853858.15	53500844.73
P55056	APOC4	17491398.86	35454613.65	104245945.3	23742476.08	51195366.79	31429605.66	34452692.98	10121959.55	16731548.12	38666202.65	34353186.74	19797151.99	33667937.79	81435408.52	22149279.84	25983015.29	16491748.25	30065109.02	46170271.75	12699399.28	13810581.82	48025333.42	22382771.55	41762353.5	22874793.72	48027250.28	33038959.31	20789448.91	28028014.11	31900369.75	45428336.55	22921052.07	12752246.08	46980376.35	52300859.12	33075675.12	17231982.17	26936719.72	26772038.23	18875557.04	34110831.23	25354988.5	37235697.6	NA	15986669.36	17453021.08	16952374.3	49827945.33
P61626	LYZ	21088618.67	13441846.31	15895620.32	18031636.6	15213013.61	14775935.49	17394899.11	14414883.58	19465477.9	26028435.06	15226041.91	NA	14823509.6	9189312.14	2321390.212	NA	29242516.95	12913913.97	6838622.79	16073022.11	14913942.14	12284499.84	1707847.819	27894157.25	12040682.12	11037961.34	25392865.03	8649256.832	NA	19363854.92	22883888.15	11931055.86	13989545.7	14688072.18	26906383.65	NA	12434266.92	18636636.8	10465867.06	14474363.15	18563460.2	12212140.66	16676750.3	17826069.99	12992914.24	NA	10515761.67	17161239.7
P68871	HBB	762316850.9	911884593.3	1822697365	1308460141	1105103104	1390520514	2199698822	1269676384	119237469.3	1832041547	1240154543	1135388595	1478700957	1259874781	1025500080	1072960371	1763711252	2013196687	2082508604	2417365734	1165849145	824363875.2	994205552	1180250418	615611171.5	718593204.8	911884593.3	485476906.4	709399932	352146055.8	1553506378	705814279.2	833687694	1600493704	898007114.6	1745708756	1095729235	795461863.8	220584398.3	1184835793	1015583123	896330965.2	612837192.3	741725023.6	1352426901	848321688.1	632099869.8	1100431288
P69905	HBA1	1196423738	1390520514	2951648636	2417365734	1842799623	3415594390	2700473869	2212336337	173269026	2683224256	1401956945	1736703543	2174178405	1736703543	1220618117	1514296817	2785084314	2199698822	2830943234	3749482950	1600493704	1160985970	1270000941	1424211686	924311838.4	903555008.2	1083188418	628403395.3	870068417	488744299.1	2199698822	876194956.5	1175481065	2148325474	1452265190	2069199689	1614026928	891605305.5	326548419.1	1553506378	1294351166	1003774984	881469107.8	989853208.9	2223641036	1123493742	1229366925	1620728056
P80108	GPLD1	24017491.45	15827466.14	19049126.39	29760883.74	19535172.2	18568929.7	37754702.55	16200291.46	21145655.18	17472457.57	13866203.58	22585775.59	17231982.17	16118411.54	8617951.466	18790059.18	35182927	29605153.39	19961027.79	32404171.89	26468452.7	15543788.64	22739552.75	14232472.99	7925785.454	19045778.05	17113159.63	18172065.83	38716289.03	22578993.94	17712845.69	18710165.45	18707499.18	21924398.96	21184930.32	29285536.71	26627533.94	15585916.06	15706018.44	31651836.12	17966082.9	19811085.13	25664485.26	19399190.07	22795187.31	15543788.64	23414103.17	13932917.51
P80748		345592335.4	208310892.5	395026556.1	639343484.9	245212904.9	158446446	202455873.4	333445882.3	300193377.4	548226156.5	323585861.2	320440656.4	316604957	254429102	274602406.1	333047282.1	228020739.3	285267494.3	246717538.6	259700658.4	200857009.5	282979454.9	381330040.8	175639241.5	645725401.9	394390975.2	461464716.8	298617769.8	110780130.7	523864040.2	488188094.6	578740393.4	282090153.8	161842155.3	267099998.3	175066413.3	887570508.4	535753638	413243430.3	163510572.3	701651651.8	394738520.2	159967992.2	702453176.5	873894152.2	664489232.4	317008862.6	535753638
P98160	HSPG2	29595000.31	28055585.95	41278945.75	53500844.73	NA	48111044.48	21556711.91	40333100.22	49712223.84	76547517.8	117430905.9	101922291.1	83688292.41	118532428.4	64876060.45	141422831	111046748	61807614.09	63055906.1	69587283.11	38138731.5	59122664.6	91818780.5	23368546.14	43170995.72	68941561.37	116917069.8	166812336.2	80739632.77	77052676.75	78860634.05	78593731.33	74355537.11	83787790.07	61096440.01	61555686.76	95654699.88	61275987.82	124518410.5	33276866.72	74381331.72	112194082.2	76729133.37	71668737.56	127349869.8	44667324.41	53211353.39	51636681.71
Q02985	CFHR3	14584365.15	80159050.93	70289856.8	16307508.46	20801998.79	17414765.14	12326002.98	26198557.39	62212628.64	29259225.27	22334302.84	6511005.275	19687811.85	5780044.943	7431709.71	10154501.17	9821438.181	23981761.2	11460196.22	12954996.8	13552060.94	13362350.63	10666102.02	13180345.59	21897977.52	33420046.25	3877943.923	15302712.38	679304.3235	9682073.789	9961445.537	14942374.23	20621056.53	19543814.12	12720716.85	6681684.756	5523099.891	22988840.82	9637773.541	3900969.475	14688072.18	4343793.454	21570768.85	5249944.684	1718125.196	3930433.091	9909983.097	30773846.3
Q03591	CFHR1	157322822.8	178318801.6	106761109.3	118882674.5	215919969	91717887.64	108593342.5	59315030.64	268123772.7	155858168.1	232583370.8	163522681.2	97719810.46	113875450.9	138309570.6	158286365.4	159563471.3	166677293.8	76691848.05	87682159.93	149640029.5	91518739.65	123144810.6	168844505.7	175022615.9	214216674.2	174834286.9	159967992.2	126135637.3	150493642.1	160070748.3	142947366.1	133385919.2	47750147.01	108558304.9	138309570.6	66265275.72	147447847.3	142890667.1	128145279	179098214.2	90483960.13	213246307.8	187473695.2	78421539.18	154374253.2	83493111.7	175639241.5
Q04756	HGFAC	32167146.11	34146250.06	29917622.05	25611913.6	45428336.55	31971938.24	56833923.43	20069654.05	21830558.23	19611245.84	25310427.86	37931431.61	28510500	11539159.57	30847213.54	28804448.43	41425484.13	26788453.43	30653640.85	35360733.96	37444191.99	18963848.95	24643463.48	32404171.89	13536020.91	37246460.64	40965005.88	35163586.59	41128318.03	27141807.01	35800537.53	20243579.53	9397655.612	31331937.05	22533780.74	3960817.04	36281873.14	27415451.72	27732078.89	30581239.38	22242732.82	32969621	32723572.75	29285536.71	18331539.44	28510500	32892682.57	35360733.96
Q06033	ITIH3	89257278.72	152646866.5	157796798.4	123954989.6	189231535.7	144695675.2	153977223.9	116346063.6	245704679.1	248801890.2	177777444.8	65462812.45	195029185.4	150762535.3	154802172.8	178924266.4	233121755	211277989.8	188941831.7	162186411.8	205633728.1	186249828.9	162500165.6	172307547.9	221428004.7	183824786.1	127075484.7	163522681.2	173636999.1	250269175.1	60726652.79	311096388.3	138638100.8	88818464.46	187586975	187473695.2	186373158	254240104.8	150804052.7	166677293.8	144502096.7	161792425.7	243454501.1	161135861.5	86616282.92	190549040.7	80214782.18	162186411.8
Q08380	LGALS3BP	61379359.02	41748918.71	29438636.93	45824341.41	27739888.55	22163139.78	37093753.79	21472110.53	46626649.93	44204058.5	51400960.04	30476585.23	23843693.91	22585775.59	21814977.32	38243721.76	35877855.47	29096279.85	41958537.09	41762353.5	75913046.48	35720692.86	23873056.69	28798759.11	27128542.67	51313411.66	81682611.58	32163485.96	41976088.87	39836621.38	30581239.38	31900369.75	49318570.04	36763004.88	18790059.18	62519728.89	37595475.61	44204058.5	26324724.67	41432887.32	21924398.96	44036105.14	46014088.99	37652725.65	56811081.83	54209200.13	24886854.51	18961606.5
Q12805	EFEMP1	26804554.96	17414765.14	13472276.08	19304058.73	18875557.04	15827466.14	24745787.25	26644456.3	33324797.41	20217770.9	20553725.16	16949377.41	17851179.19	6699380.626	14472374.34	15915363.62	23458047.87	28203327.44	15494928.64	15272721.64	26005391.56	24158208.53	16536681.22	21647230.06	26677343.16	28795996.24	20415022.55	17262440.74	26556425.83	21630896.56	16250753.37	17880431.82	28948977.86	11280536.12	20755211.93	24768162.68	22733720.79	20915352.62	13034013.56	20142620.06	12010964.4	18162943.8	22952573.84	21105988.59	18630911.23	25713622.55	22337643.22	10406447.49
Q13790	APOF	87432110.2	108011740.4	58713019.41	72286590.01	148405233.2	80159050.93	166677293.8	69596319.71	184956090	187806957.1	110445269.6	41790566.57	92159069.99	153694312.4	70271062.49	97221285.46	200810269.9	135440126.3	99576766.43	55369192.86	123293257.2	151577416.4	136666344.9	100649820.4	113043653.5	162524069.2	97059013.82	93723498.34	194853177.8	115848587.3	75851130.14	102440244.8	106761109.3	68903974.33	99353091.22	130683031.2	63789176.59	98663015.58	47436825.97	122302220.9	111420543.5	141116179.5	163522681.2	92772055.16	59855791.25	130705444.6	88402369.67	142303557.7
Q14520	HABP2	58372611.44	56988272.58	66265275.72	68277444	66294407.77	43347578.4	77278119.6	46885330.4	78157627.41	56331277.04	59122664.6	46950172.86	57717458.21	58922603.92	34250374.65	46324399.47	67046418.38	57786096.77	49351743.09	58226242.47	50103679.08	45514744.85	57944876.54	48195649.59	59500137.58	75820765.41	67690949.81	56892267.41	67500967.37	53556244.81	47229349.86	46179394.57	67630081.65	64980144.83	50374207.29	59464961.11	53889641.06	55369192.86	44801830.73	47942378.34	49196938.79	59801177.04	68192503.46	59464961.11	46820052.77	69568855.54	60790253.04	50680531.75
Q14624	ITIH4	75055904.58	77186224.8	83688292.41	73553424.6	74330074.26	46669188.89	88539284.03	68293778.72	110129543.4	63225991.95	93247226.58	35895185.83	78916087.63	53044029.9	32526202.12	60015322.24	75027363.43	85265647.85	47850157.57	79617987.62	95842965.62	69568855.54	56017954.17	75114091.69	70978886.51	97275721.63	56071322.35	81435408.52	84293936.04	50817948.33	56833923.43	30859022.39	80331184.6	80397041.88	86303041.05	80599864.79	97719810.46	56331277.04	61220903.03	51195366.79	52927073.69	68156920.27	72329049.73	52623384.27	50037253.64	72303240.88	50424772.03	59251736.01
Q15485	FCN2	78005376.21	95104246.7	71651755.31	48924890.55	85265647.85	607391973.9	81845717.05	75084811.64	73573926.94	73553424.6	89786313.07	134467182.6	122794531.8	63011967.25	57433782.58	99353091.22	49286866.68	99563905.21	155958406.1	91226441.79	NA	NA	47078569.51	155858168.1	305559706.5	58853635.22	78751839.42	65462812.45	NA	70316291.78	101584056.7	62039848.88	104245945.3	41122998.42	58013599.42	107913915.5	72914148.31	73553424.6	119237469.3	75851130.14	104585520.3	75330131.01	95561477.97	110129543.4	24733822.18	45514744.85	58853635.22	60168677.83
Q15582	TGFBI	9473589.837	8218321.237	12158625.63	12699399.28	12082583.44	9202180.297	11362488.74	7619556.19	14352887.27	8846782.346	18343380.24	14222254.49	8379500.73	10285735.79	8137525.877	11389722.71	16226202.83	11125767.34	12815828.6	7250290.398	13315387.69	13592344.47	10216254.56	15585916.06	11335769.45	14355784.06	9850765.756	9189312.14	4516113.575	9486116.561	11362488.74	11443170.38	12994377.32	6578139.233	8782224.946	11772410.99	10931175.24	7904247.575	7291643.019	10838130.45	5701927.23	4919093.633	15302712.38	13581010.26	11899896.44	10526063.36	8269657.267	10615475.37
Q15848	ADIPOQ	18959421.18	27591747.98	20296288.55	22632590.81	22202424.45	9446782.647	14474363.15	49047096.17	17908642.02	19304058.73	16276106.21	20113931.96	50217241.38	7934687.778	46582132.42	49474356.4	60316209.8	37093753.79	16016216.11	24086942.14	30245258.25	41440532.44	49351743.09	15003019.95	15084065.05	11774029.34	13942175.77	8917202.716	18704617.47	20923197.08	12788397.94	28510500	33397158.78	11773235.98	36217350.46	26890762.09	15645772.91	18961606.5	32245577.85	18566230.12	24230058.29	15851946.98	18484522.61	31959217.59	32568516.85	16846939.47	20278269.81	15585916.06
Q16610	ECM1	43684787.87	27115025.68	30408872.1	32937102.53	43881636.32	29891428.59	62713296.14	29428450.55	29615504.25	27415451.72	33178263.42	31036745.59	22385057.18	20415022.55	21482274.72	23663487.76	52912463.9	37754702.55	22739552.75	25212035.11	29772790.11	27563808.79	20578985.57	39336531.17	29878702.52	39206588.68	37396118.1	37235697.6	39424565.81	21949526.49	26788453.43	21630896.56	31490891.84	24432602.7	23663487.76	30847213.54	45272478.03	22632590.81	21830558.23	21222437.45	15475497.59	23013345.53	30476585.23	28351811.18	36383597.72	30431000.58	27426305.15	26487023.74
Q5T985	ITIH2	1233146799	1200237336	989278378.3	1180250418	1553506378	1200237336	1553506378	801275466.6	1019801807	958531300.7	1160985970	1364597935	1254926399	1364597935	1264954682	1194507815	1204026798	1366348334	1186539606	1308460141	879630885.7	1011336866	1224577155	1259874781	865497385.3	1378511651	1047754765	1094896299	1413285330	1005125437	1184835793	1110130451	1354139001	1086564451	1329803521	1182179191	1023993186	1100431288	1299084697	1366348334	1165849145	1535739937	1430221181	1182179191	712323586.6	1240154543	1150145171	1483885778
Q5VY30	RBP4	406487479.6	299443088.1	426968008.6	372679241	524407269.8	398792142.9	661685433.3	384361720	543659324.6	372679241	419738913.6	385575444.3	378691150.2	473178812.3	214850866.2	314394314.8	401077216.2	382483685.6	409229487.9	311486708.7	290488237.7	237603691.4	513513109.7	233852481.2	161888444.4	444599665.4	408914106.8	320440656.4	673458474.3	335710825.2	463470028.4	260885136.9	270013659.6	479118867.6	393437305	379379541.2	258107597	265404715.9	286184100	463470028.4	219141803.5	332627136	522033809.2	261675491.3	187358134.6	310956827.4	435482240.3	563009946.2
Q6EMK4	VASN	6293906.456	NA	2693555.631	5324018.697	7023183.974	8218321.237	10151780.65	5483351.362	5536521.472	7904247.575	3783555.937	7257117.35	7465621.658	3304110.473	5768499.539	6069568.974	7751436.896	10374674.19	7213669	5976129.952	9460491.861	3783555.937	6838622.79	6711653.568	3203619.56	9009945.4	5613915.867	4688686.133	9022318.161	6864792.67	7645442.742	7223493.016	2858348.128	NA	7829148.392	6494349.88	7697718.497	4391303.749	5536521.472	7229216.848	6578139.233	9560532.075	7695327.65	8369348.652	8217592.588	4078974.948	6981974.65	4391303.749
Q6P387	C16orf46	30050054.9	33038959.31	45272478.03	38024746.96	25894661.4	56988272.58	54919921.75	32008774.34	66940483.21	87682159.93	7777413.399	16676750.3	28948977.86	31036745.59	18090209.98	43778581.82	153624703.7	71647646.26	68209941.59	86027977.31	152655396.2	30983478.41	41958537.09	51636681.71	20184525.99	60790253.04	95104246.7	185999169.8	120257270.2	91290743.12	37754702.55	28064089.42	39623284.76	29267824.34	144092209.7	91009291.3	128663170.4	64452842.89	38526420.55	49438636.9	71655917.9	114596618	59909677.27	100699141	52942565.95	73594697.28	65080238.76	34045765.72
Q6PL18	ATAD2	65700567.13	26220586.6	62671324.44	89519856.9	17712845.69	203958974.4	28203327.44	78056427.31	38526420.55	86027977.31	31522436.2	32723572.75	23094472.79	44296342.96	31392905.21	NA	17341864.34	34452692.98	20987615.23	48195649.59	60596966.29	28953424.66	108861391.8	53500844.73	106561854.3	NA	63923885.05	68192503.46	NA	NA	NA	92941427.06	53025682.66	43578252.02	NA	50637110.34	106761109.3	NA	130250329.1	39797882.2	44370891.97	NA	38602250.35	66144876.13	41620341.42	53323730	54068988.91	32404171.89
Q6UXB8	PI16	8472445.375	4716024.911	6545256.335	10181794.15	7878554.478	11933105.31	14955327.95	9728929.821	11243278.73	11896595.52	6594940.295	8649256.832	11935234.35	NA	5054412.761	10382997.03	14178146.82	12082583.44	9119517.301	8591749.939	7981451.33	5187015.417	13799245.85	5324018.697	3861054.897	14863061.06	6449113.007	5941403.394	9531807.472	6188511.462	12082583.44	4301645.837	6190211.469	5174675.541	11155287.52	10475179.53	5336503.797	6528973.997	6744160.522	11595652.41	5361718.005	7803980.017	9656734.047	8882629.862	16802641.59	4618804.074	8501985.643	7441474.893
Q92954	PRG4	11471335.66	11933105.31	18707499.18	19930190.95	13603314.24	7341190.77	18566230.12	8295873.736	11972976.44	14232472.99	11065279.93	11308638.84	6190211.469	18790059.18	6681684.756	10594138.71	14732786.28	23255086.26	19630831.02	6354106.874	10063554.22	NA	9810314.537	18349071.46	13779182.11	12528586.31	14237338.94	14222254.49	7777413.399	14942374.23	19535172.2	10969384	11431189.49	23704825.8	12394271.39	21105988.59	14292990.28	18031636.6	10036979.61	16528733.29	12546357.2	14153762.97	19482369.02	12564836.56	6362140.949	18963848.95	11774029.34	13180345.59
Q96KN2	CNDP1	16338110.65	17726598.93	10931175.24	12379960.33	48593615.59	5262782.255	26345820.17	5791872.124	12197017.06	12954996.8	15543788.64	18790059.18	11206262.48	19797151.99	13581010.26	24801825.4	18206244.59	14474363.15	20253041.07	22988840.82	1695377.712	9247597.322	16016216.11	9365168.379	9351309.353	19997154.27	20127637.03	9656734.047	24050229.15	17603184.58	14735517.79	19657310.67	11206262.48	21591725.41	13688583.32	14741253.05	18420460.42	14232472.99	16434137.02	8323570.136	9460491.861	20438920.63	20415022.55	14160162.72	2330959.766	19620910.42	15094742.1	20529116.64
Q96PD5	PGLYRP2	173669812	155425712.9	204047323.8	175639241.5	291131234.7	221648949.3	211277989.8	212704090.5	216091504.1	179268795.4	253165414.4	222819955.3	227036641.6	272763294.8	219522118.9	200873204.3	383962083.5	261267607.4	193442494.4	223613217.5	266244073.9	148669517.3	226023764.2	187806957.1	93985383.63	310050350.1	268267859.5	233327686.9	266923049.6	221211190	211277989.8	172000034.6	212831991.3	152655396.2	229290654.8	235003193	208470283.6	218957166.5	240556564.1	273730146.5	149640029.5	247741082.8	313943431.4	267972984.2	235402209.4	242517374.6	192208519	218957166.5
Q96RL7	VPS13A	54568624.11	46669188.89	13989545.7	32404171.89	17394899.11	23915154.11	27739888.55	87556333.63	24712343.77	46759828.88	11544807.03	53934911.93	26176100.43	75266347.97	61555686.76	48605925.66	19128723.59	27739888.55	32876899.11	32937102.53	23321813.04	18634778.17	38747584	62252386.57	30344991.8	23035188.39	38069182.84	52069831.73	9957885.008	98452477.58	41432887.32	35952764.75	30408872.1	29772790.11	36864977.85	10036979.61	42104745.1	21977521.4	86118474.47	13876653.48	51965539.62	24959661.48	33275109.26	28807378.15	43316172.76	39777563.12	59815620.63	29259225.27
Q9HCU4	CELSR2	177029200.1	365684552.3	195029185.4	223613217.5	331619074.9	280387373.8	319894468.2	81004127.13	220584398.3	139579517	148669517.3	104433059.8	36929449.72	33847213.29	29797314.86	NA	63347904.75	38420762.75	31756403.36	137081042.9	34759405.5	295704359.3	78313877.16	78106888.24	199215931.4	53211353.39	16276106.21	53044029.9	34572665.03	137939328.2	81845717.05	NA	143892924.9	179098214.2	29276593.13	52623384.27	86850573.55	NA	45670548.31	99563905.21	139164474.8	36233679.3	NA	39756568.98	50910532.42	119596902	295136371.4	107674082.7
Q9NQ79	CRTAC1	3883645.313	3534359.437	5523099.891	3564985.681	11855477.39	3714581.959	8323570.136	2287876.326	4788093.208	NA	2041075.652	NA	NA	6331305.402	NA	NA	12937118	5496515.666	4108700.018	10406447.49	9213078.41	NA	3094195.418	3752406.399	3017071.608	5287042.059	NA	4874348.141	8748533.373	4301645.837	9756657.744	2655620.029	8379500.73	2867891.621	7369876.311	7431709.71	4584880.745	5814763.443	6205566.723	4934680.219	5849659.655	2557995.687	5067189.664	6681684.756	NA	5861443.779	8750255.626	5138133.586
Q9NZP8	C1RL	42885595.38	60853045.67	54827488.9	40965005.88	53979891.67	40965005.88	47942378.34	38807164.82	63184298.83	54386160.27	37704547.24	36531517.22	38281016.69	38602250.35	34905975.06	38891720.3	56555858.14	45428336.55	41125614.19	37344369.55	55735873.04	30431000.58	32327126.08	44204058.5	53846932.69	57853858.15	30907382.45	40120607.28	48618816	58116459.91	35084981.21	29866214.32	47105668.84	40321564.23	37545984.61	51613383.63	41278945.75	41762353.5	35886295.58	35084981.21	39469013.26	34814765.22	53044029.9	39007850.65	37766407.5	29449023.04	33420046.25	48195649.59
Q9UGM5	FETUB	38317123.88	20768798.03	18109805.74	31036745.59	9332890.067	21183558.81	35084981.21	25762838.53	48111044.48	24860914.62	23806912.92	22952573.84	20296288.55	21570768.85	16308447.4	27881992.17	27436933.06	18277335.86	30112065.9	29259225.27	26921699.91	21364130.92	30112065.9	17781789.32	16909207.26	30750328.15	28055585.95	23731144.08	29481440.29	28064089.42	27739888.55	20923197.08	14292990.28	38138731.5	20098784.25	37652725.65	29917622.05	27894157.25	21145655.18	27739888.55	16224739.87	31829647.52	31036745.59	24768162.68	4139791.152	27072884.47	26052235.6	23368546.14
Q9UQP3	TNN	324094402.2	221648949.3	276358216.8	228643407.5	390095433.7	246290662.9	390095433.7	293140221.6	384768546.5	147447847.3	64369071.29	55933707.27	81928853.34	NA	NA	NA	NA	NA	NA	609148495.9	NA	NA	NA	NA	155762973.5	NA	NA	NA	NA	NA	NA	NA	494640828.1	339038531	NA	NA	NA	NA	NA	NA	400274264.4	NA	NA	NA	18968514.44	NA	370245893.6	304450756.1
Q9Y5Y7	LYVE1	3395523.514	3714581.959	679304.3235	6354106.874	5962172.332	2674226.539	3558781.651	5647331.551	2517608.072	5138133.586	5712841.317	5067189.664	5336503.797	3822859.715	4301121.185	7829148.392	8655704.259	5962172.332	3954659.763	3752406.399	5361718.005	2872710.15	6477804.786	4767170.154	3516445.973	8501985.643	5262782.255	3822859.715	8244640.938	5190555.924	7229216.848	9004221.552	2514384.034	2302812.186	5885244.609	5440073.365	3760118.177	2853622.56	4967519.491	3049836.828	3583840.274	2337447.233	4486061.054	3817095.089	10356149.65	5712841.317	4028784.215	4220879.825
Q9Y6R7	FCGBP	10994477.79	679304.3235	4229903.135	39336531.17	10374674.19	7545553.376	15213013.61	41120466.49	4064401.943	2853622.56	14738338.56	1278578.008	28046752.26	3461577.956	4476176.671	7588738.391	8416693.715	17091136.88	8586853.42	14779371.77	2700166.558	3272299.54	10011051.25	3906818.709	8142527.948	28357895.1	15827466.14	2902295.915	14926549.17	7023832.075	8561636.086	24724805.93	1690502.666	7107213.409	9750039.696	25960192.98	6545256.335	6174326.158	8407738.417	8101631.876	10279522.19	5119160.578	2902295.915	3299178.001	29294660.36	6931209.689	10307066.5	4945556.021
V9GYM3	APOA2	3035162959	3051547674	4831999213	3749482950	3777393537	2768377109	4322095770	3805125209	2934620391	2417365734	2900230014	4020738965	3286869122	3503705135	2267028404	3601090695	5011238353	3777393537	3140536280	2683224256	2917481213	2615073888	3140536280	2417365734	2298782043	3367738714	4427192419	2513135022	5112662226	3165394360	4883473940	3165394360	2665862995	3672464477	3601090695	2813611305	3286869122	2683224256	2934620391	3327468587	2917481213	3907104689	3503705135	3528294180	3964303150	2351640917	4374979867	4857819600
H0Y8D1	PRSS1	170342705.4	331811081.9	177961401	233852481.2	24745787.25	168145611.4	NA	208389821.7	3577514.599	82746217.11	60067108.99	48391533.49	46223975.36	69540292.79	85727021.63	341096259.6	65732812.34	13603314.24	252062255.5	4050016.977	52927073.69	49594989.66	97446961.25	248801890.2	NA	322663968.3	274602406.1	313943431.4	47934427.75	147901364.6	83590074.46	255662957.9	52079859.19	NA	55094868.97	48832324.61	104245945.3	54386160.27	50579749.68	93701183.36	53798214.55	61954492.27	332840010	50637110.34	72337883.64	48025333.42	42414371.4	7671496.304
A0A0C4DH24	IGKV6-21	15042875.6	NA	27087204.3	16596483.01	NA	7777413.399	NA	6324508.809	7291643.019	14779371.77	NA	NA	7930106.971	NA	9154298.782	31362120.3	9168788.243	50323317.38	8848492.476	11641360.53	NA	NA	23109184.5	20217770.9	NA	4194155.836	NA	NA	5106036.61	15188174.61	NA	20547243.73	NA	NA	NA	NA	13224578.35	NA	NA	NA	23704825.8	6928208.582	NA	NA	NA	16276106.21	10092328.99	NA
A0A0C4DH31	IGHV1-18	28206262.21	17982780.42	11687364.49	20217770.9	NA	34777412.62	NA	27582614.01	25061258.18	6528973.997	9906519.516	21570768.85	20010545.19	17593611.66	26430200.07	20098784.25	8910269.718	22532652.75	14098482.15	10615475.37	10279522.19	20553725.16	12815828.6	26487023.74	NA	10746274.74	21524557.77	12623792.98	13278037.04	20547243.73	17974539.04	25833212.79	9816002.355	30245258.25	15665194.16	18705603.57	18707499.18	20529116.64	22156367.31	9961445.537	19543814.12	21952784.16	12908893.33	21482274.72	37075083.22	14738338.56	24121778.42	19930190.95
A0A3B3IQ51	CFHR2	10062887.17	23190054.14	7697718.497	6873898.229	11595652.41	11690027.65	4934680.219	17021533.22	37191946.56	9786219.289	22018853.03	3967015.366	22070560.79	6139860.591	10702442.29	12394271.39	12114851.88	8101631.876	16536681.22	19304058.73	10495867.17	10093671.73	14920141.29	9110857.892	11097546.8	17861438.43	8444421.97	16118411.54	NA	10267907.98	14474363.15	7023832.075	19687811.85	7514387.113	5400161.378	13344703.6	7064926.752	11896595.52	6561644.403	10151780.65	4071664.711	11454287.79	13140380.91	2540776.161	3642681.79	9247597.322	7593894.776	16073022.11
A0A5F9ZHM4	LDHB	3722050.479	4349773.894	2031444.842	3906818.709	4756809.542	2830444.771	4756809.542	3405626.636	NA	4050016.977	NA	3461577.956	4229903.135	4123859.804	NA	6445237.756	NA	11855477.39	3294278.195	4220879.825	3069230.666	3930433.091	4292756.29	2690282.156	5406104.221	2839627.026	2495469.676	NA	3476196.522	3187251.901	3744744.213	2810367.238	NA	NA	3442535.35	4476176.671	3059470.984	2293792.854	2696850.363	3558781.651	2867891.621	2922686.104	3304110.473	1710391.555	2912422.586	2703504.429	4540717.276	NA
C9J4H5	SEMA3F	NA	NA	NA	NA	NA	NA	NA	NA	NA	10884502.77	NA	NA	NA	NA	NA	NA	39817558.27	47942378.34	28658447.56	NA	NA	NA	NA	31848424.89	NA	29749205.6	13661144.83	19797151.99	13034013.56	23985037.86	NA	NA	NA	NA	10382997.03	NA	NA	17161239.7	NA	34452692.98	NA	25774144.91	25252721.85	10250879.76	NA	12888482.62	NA	NA
C9JVG0	TF	118186644	74280118.58	78916087.63	109817891.1	197846758.7	77186224.8	72902242.26	85938640.37	100897704.3	NA	12284499.84	6869026.755	15645772.91	12053715.46	22483665.6	8782224.946	13395969.35	7878554.478	17754925.12	142303557.7	11500785.36	1269026.392	30653640.85	5509764.9	37958721.95	93546119.17	16832433.13	9446782.647	47180068.84	46179394.57	4382890.948	65207876.71	68916665.54	94017372.87	12126334.13	17826069.99	19049126.39	21333943.08	11465874.44	65047303.24	165274578.8	14744266.01	29470418.42	16308447.4	7987459.633	59122664.6	90165672.59	98663015.58
H3BTB7	EARS2	25917382.98	236540824.7	NA	NA	17091136.88	20127637.03	39059254.34	NA	NA	12379960.33	NA	9656734.047	NA	NA	22844254.86	8284033.911	NA	16528733.29	28194173.29	24860914.62	6916741.812	NA	4665083.583	NA	7474181.404	3546492.517	12152251.2	3461577.956	NA	12714540.73	13136397.29	11692591.26	21738432.06	14412939.88	6960430.992	NA	5150235.399	10181794.15	7724110.965	NA	266244073.9	NA	10744290.91	9413160.822	2729518.113	10313788.37	2284946.416	NA
P06702	S100A9	4357974.056	15259117.83	15051020.62	NA	8323570.136	NA	3243038.777	NA	14636457.28	20915352.62	18963848.95	7456548.328	16123004.58	8917202.716	NA	NA	NA	7023183.974	29636822.9	NA	NA	23436180.32	NA	12379960.33	19292184.57	19377447.1	NA	NA	NA	10689807.12	10580466.38	NA	NA	10279522.19	NA	NA	NA	16868231.04	4596115.094	NA	1267470.754	14976399.64	6139860.591	NA	NA	8716823.658	5470271.175	10884502.77
P22692	IGFBP4	3540406.657	3220298.984	5680310.978	NA	1261348.244	8000634.983	2507998.158	4203006.73	8407738.417	3752406.399	3074158.349	3822859.715	5523099.891	3104414.322	2719818.232	3284273.352	3214703.987	2848927.381	1275351.965	2690282.156	2520853.114	3433200.739	4466357.746	4573718.875	4684730.545	3231596.229	4716024.911	2544174.148	NA	3502154.723	4211914.543	3502154.723	3254629.448	2520853.114	4830765.225	3622676.978	NA	NA	3064334.981	3744744.213	3775692.454	NA	2324558.797	2719818.232	2064283.375	3272299.54	2839627.026	7250290.398
P33908	MAN1A1	NA	5076828.379	NA	NA	2290825.078	NA	NA	NA	6561644.403	3906818.709	4257326.921	NA	4057186.183	NA	3099287.895	3799438.103	NA	6339260.256	NA	4767170.154	NA	NA	3811368.639	3248815.418	4493078.034	3729566.721	NA	NA	NA	2655620.029	4562628.786	5190555.924	4777597.825	2700166.558	4093739.703	NA	NA	3906818.709	NA	4756809.542	4979499.326	NA	NA	NA	NA	5187015.417	NA	NA
P61769	B2M	NA	70303326.05	39623284.76	57282481.98	65047303.24	60853045.67	90300911.9	158124745.5	202487431.2	175639241.5	82930813.4	33847213.29	86850573.55	39288112.12	39756568.98	47205276.73	89117119.91	101584056.7	NA	54386160.27	49196938.79	54209200.13	62090195.3	69587283.11	61480129.68	106207778.8	85070057.71	60968657.98	58268446.2	135323336.3	NA	79996024.01	54827488.9	54733851.7	65532976.9	89251147.74	54827488.9	48195649.59	69578129.15	88539284.03	62634166.24	NA	58922603.92	96485402.45	55843893.09	65567371.23	56911591.13	73553424.6
A0A075B6I1	IGLV4-60	8718489.932	8686925.926	NA	42589201.38	16250753.37	105875241.6	19535172.2	6139860.591	32787867.73	679304.3235	3590207.294	6139860.591	NA	NA	15239503.04	NA	679304.3235	NA	NA	50680531.75	2302812.186	679304.3235	1275351.965	679304.3235	22208119.19	5636121.817	679304.3235	NA	10888549.29	16999054.77	NA	13896576.68	5523099.891	20836064.72	11389722.71	NA	4956502.216	679304.3235	NA	6339260.256	38777859.59	NA	NA	8137525.877	5803778.683	8007050.431	75820765.41	6354106.874
A0A075B6Q5	IGHV3-64	9674003.808	4176622.637	NA	2853622.56	4211914.543	NA	NA	NA	NA	NA	7330504	11048178.49	6728773.465	NA	12014702.03	29276593.13	2827045.569	NA	NA	8846782.346	7107213.409	10313788.37	9600080.717	NA	NA	NA	5758626.254	14534226.47	NA	15486669.26	5311613.887	NA	14585176.45	7750675.37	NA	NA	6190211.469	NA	NA	14172344.88	5549441.248	NA	NA	13344703.6	10840140.44	3590207.294	NA	2511180.796
A0A075B6R2	IGHV4-4	NA	NA	NA	NA	NA	17726598.93	NA	17322772.13	40805722.02	22632590.81	29449023.04	NA	NA	NA	NA	NA	21070087.82	20437767.99	NA	NA	24834467.76	31522436.2	17117103.82	NA	55720056.42	16150152	22827654.25	34498042.41	NA	NA	NA	19970599.98	NA	24834467.76	NA	NA	NA	NA	27245280.32	28654166.11	30797824.09	NA	NA	NA	53841028.05	NA	NA	20217770.9
E7ETN3		26366512.56	34777412.62	32595398.94	25212035.11	23255086.26	36123368.95	33276866.72	41925121.2	57206466.15	15438090630	NA	NA	NA	4591869614	NA	10458795610	209648693.8	NA	NA	39336531.17	NA	NA	9497780073	NA	53008373.94	18708410.65	62801339.78	NA	NA	71627869.07	2013196687	104870493	27087204.3	26005391.56	477536226	NA	4831999213	NA	NA	374585504.4	NA	290204642	5629025.568	4048675631	NA	295704359.3	97275721.63	34688248.35
P01833	PIGR	NA	14534226.47	6728773.465	10884502.77	4934680.219	3390520.064	5658613.374	2844262.299	37865686.71	35360733.96	10313788.37	NA	NA	NA	3622676.978	6267997.954	7975785.273	7645442.742	4665083.583	6711653.568	NA	23048100.59	NA	11396728.31	18957290.84	10515761.67	1255381.226	11308638.84	10157349.94	8508829.453	2687029.732	16999054.77	5336503.797	NA	NA	13581010.26	4777597.825	6711653.568	NA	NA	4607422.631	7131280.017	3461577.956	NA	1281847.353	6775236.345	3400558.936	NA
P05019	IGF1	4902468.45	5613915.867	NA	5814763.443	NA	2495469.676	11125767.34	NA	7956018.458	6873898.229	NA	NA	NA	NA	NA	NA	5602918.3	NA	7881568.617	10181794.15	NA	NA	NA	NA	3692458.231	9268952.198	7341190.77	NA	6377714.458	NA	NA	NA	7064926.752	NA	NA	NA	6888086.988	NA	NA	5311613.887	NA	6208032.822	13392703.53	NA	NA	NA	5287042.059	9365168.379
P07998	RNASE1	5274873.527	NA	1264389.685	NA	NA	12152251.2	5496515.666	8531715.271	5349069.969	7441474.893	6775236.345	5629025.568	7064926.752	4874348.141	6494349.88	7369876.311	6263317.132	3744744.213	NA	NA	NA	4427723.809	3954659.763	6174326.158	NA	4540717.276	5444359.948	NA	NA	5836085.886	NA	6706492.05	5150235.399	NA	5734884.902	4301121.185	3912674.705	3564985.681	5349069.969	7645442.742	NA	5314088.463	4688686.133	4301121.185	3834505.034	6035112.299	5780536.168	5976129.952
P54108	CRISP3	6814127.194	5444359.948	NA	5669607.447	6512796.369	11437294.04	9332890.067	NA	6384089.329	4945556.021	6236578.315	NA	2693555.631	4688686.133	NA	NA	6934020.852	6694487.234	9379761.659	7441474.893	5849659.655	4618804.074	8111142.138	10884502.77	5040455.867	9500568.319	11437294.04	5262782.255	5815765.42	11228007.67	7878554.478	5548958.275	7930106.971	4798656.965	NA	7022492.809	7465621.658	3752406.399	9178783.647	5496515.666	9876150.566	10188801.81	11308638.84	NA	NA	8231094.033	5101464.075	5814763.443
P57081	WDR4	NA	47453143.11	108889790.2	209842688.6	68929193.51	90032150.61	55910537.3	55458595.6	47436825.97	NA	53323730	75266347.97	125790210.2	53934911.93	28807378.15	72311730.64	87309459.23	NA	NA	NA	70285250.05	NA	106684178.4	50680531.75	12849971.85	32892682.57	NA	37931431.61	46272158.65	34639638.54	NA	27141807.01	55823770.43	75913046.48	32484722.55	47419749.89	28510500	43385315.83	NA	NA	NA	NA	70978886.51	NA	NA	NA	85167227.89	22288102.74
Q92496	CFHR4	NA	44872187.88	3571229.867	NA	NA	NA	NA	8782224.946	15406696.81	5509764.9	6414463.711	9189312.14	16928127.65	7043988.036	5440073.365	11637693.03	7521612.145	13136397.29	NA	NA	4798656.965	20235175.46	7409770.108	13647691.12	11814622.84	6480751.227	2279142.404	24482563.65	NA	NA	5126109.599	5695141.958	NA	9665565.814	3799438.103	NA	NA	11169485.05	3918555.729	NA	NA	NA	7934687.778	NA	NA	6414463.711	NA	NA
Q9BXR6	CFHR5	6643644.271	9850765.756	5990177.913	12120481.88	3900969.475	4891867.54	5962172.332	6677430.941	3918555.729	7671496.304	5560587.511	6331305.402	6545256.335	4486061.054	NA	3942466.734	9414756.795	7418300.454	3451993.598	NA	6018548.386	NA	7881568.617	10406447.49	10149179.9	8269657.267	10240317.32	7456548.328	4907794.266	9004221.552	6339260.256	7407408.793	5990177.913	3775692.454	6069568.974	7235321.002	8152969.165	8351445.222	2517608.072	10580466.38	3428579.043	5508499.387	9871828.288	10702442.29	3314074.727	12604097.22	3231596.229	NA
A0A075B6H7	IGKV3-7	NA	NA	51075793.83	7043988.036	2507998.158	6626911.825	NA	NA	NA	5976129.952	NA	19482369.02	8152969.165	NA	NA	NA	5064627.473	NA	NA	NA	7311010.218	NA	NA	11641360.53	NA	6309347.713	10951270.33	6869026.755	NA	5369230.65	6694487.234	6864792.67	NA	5361718.005	6629295.667	11002782.97	NA	10406447.49	NA	NA	6916741.812	6766316.165	9189312.14	2321390.212	13731122.19	7330504	NA	3564985.681
A0A075B6S6	IGKV2D-30	NA	NA	NA	NA	NA	NA	NA	NA	NA	NA	NA	NA	NA	NA	NA	2312009.531	NA	NA	7641509.842	NA	NA	NA	7213669	2511180.796	7284631.545	NA	3534359.437	NA	13527730.86	NA	4042893.874	NA	NA	NA	NA	NA	NA	2511180.796	4788093.208	8561636.086	12842774.6	NA	NA	NA	NA	NA	NA	NA
A0A0C4DH73	IGKV1-12	94298144.71	10036979.61	24192803.86	46759828.88	26788453.43	47453143.11	NA	36828491.02	50579749.68	28356418.28	NA	16118411.54	29438636.93	20789448.91	29285536.71	16146423.09	33925126.27	NA	81361148.15	28356418.28	13073908.02	NA	NA	44934601.48	45496636.37	22337643.22	23915154.11	NA	19720777.78	54414275.43	11125767.34	44510235.92	34282868.45	NA	25562627.68	18090209.98	25738469.46	12954996.8	28200335.5	36425214.94	NA	NA	NA	26890762.09	65427023.87	8981638.809	NA	42589201.38
P05109	S100A8	NA	12735402.29	6369049.586	NA	6694487.234	NA	NA	NA	22156367.31	9365168.379	16044990.39	2902295.915	12158625.63	6869026.755	4676845.651	4275910.145	7322218.372	4042893.874	18966150.8	NA	NA	19310228.63	5237192.131	8127263.563	8596400.092	11290262.84	NA	6331305.402	NA	3979086.728	5803280.981	5004763.214	NA	9460491.861	6445237.756	5054412.761	3571229.867	10884502.77	3260481.232	2848927.381	NA	5827833.149	3967015.366	NA	NA	5560587.511	NA	NA
P08294	SOD3	679304.3235	NA	NA	3248815.418	NA	NA	NA	NA	NA	NA	NA	NA	2514384.034	1712952.25	NA	2530716.333	3026284.974	NA	NA	NA	NA	NA	2053186.558	NA	NA	NA	NA	NA	2067104.283	NA	2290825.078	NA	NA	NA	NA	21814977.32	NA	NA	2034634.266	NA	NA	NA	NA	NA	NA	1697839.132	NA	NA
P0DP09	IGKV1D-13	NA	NA	40488700.74	NA	NA	NA	NA	15745795.94	NA	26936719.72	6931209.689	NA	NA	NA	NA	NA	NA	49438636.9	180202430.8	22288102.74	17698734.07	7128476.155	NA	16307508.46	9963108.236	12227766.77	7545553.376	7043988.036	NA	7407408.793	15213013.61	13624228.57	NA	NA	6806721.059	NA	7271500.346	29259225.27	9430353.801	17394899.11	NA	24571790.74	10505910.68	11270421.63	4896570.734	NA	NA	NA
P13796	LCP1	79513772.62	127075484.7	95654699.88	102853466.7	57786096.77	97059013.82	97495216.68	102554292.8	82836557.48	98663015.58	66913133.93	50154665.64	45272478.03	15884078.08	48832324.61	61096440.01	148149312.6	128145279	111089852.1	NA	78972263.72	62172351.01	73637063.28	102853466.7	101756896.6	71643589.73	99132339.87	177398495.1	101213934.8	61036728.78	57786096.77	58116459.91	77324959.18	77372409.05	93403894.92	NA	108889790.2	84502049.31	59187619.37	115371210.4	NA	121797632.4	145341638.3	64876060.45	38458563.91	79724927.19	110438208.7	94632266.04
Q7KZ85	SUPT6H	15876505.78	8444421.97	5336503.797	15272721.64	NA	10670631.38	NA	NA	NA	4391303.749	3930433.091	6699380.626	3419425.391	5067189.664	NA	6806721.059	2671076.386	NA	NA	3906818.709	19543814.12	7777413.399	3451993.598	21333943.08	3996801.514	5780536.168	NA	6139860.591	10391712.2	15761859.78	6859800.716	8281230.241	NA	NA	8058753.877	NA	10436061.13	NA	NA	4042893.874	NA	NA	NA	9628324.784	10571942.85	11318037.03	19997154.27	NA
Q9BWP8	COLEC11	3225929.617	2830444.771	NA	3054638.367	5126109.599	3534359.437	4382890.948	2021999.24	2299786.219	NA	NA	NA	NA	NA	NA	NA	NA	2290825.078	NA	3054638.367	NA	NA	NA	NA	1251004.475	NA	6088982.849	NA	NA	2477262.397	NA	NA	4057186.183	NA	NA	NA	2858348.128	NA	NA	2687029.732	NA	NA	NA	NA	NA	NA	3889383.135	3906818.709
A0A087WWT3	ALB	NA	NA	NA	NA	NA	NA	NA	NA	NA	16307508.46	NA	13622195.96	NA	9446782.647	7235321.002	9750039.696	26523107.96	19220989.8	17117103.82	NA	22583411.95	NA	5426660.052	9986461.122	NA	16952374.3	21845446.65	15884078.08	20706219.63	NA	7023183.974	NA	NA	NA	24395291.88	18410786.27	17550518.02	9786219.289	NA	21884415.08	NA	12835042.42	28962585.07	31392905.21	NA	14962122.31	NA	NA
A0A0B4J1U3	IGLV1-36	22581153.7	NA	NA	NA	20437767.99	10456968.48	NA	NA	NA	NA	35720692.86	39288112.12	NA	NA	19056090.04	NA	26075584.22	NA	25823788.12	17781789.32	NA	NA	NA	13425993.8	15371953.59	44030420.63	NA	15623281.24	NA	NA	NA	15761859.78	NA	11020715.92	NA	NA	22070560.79	52617308.51	NA	NA	NA	33526235.84	NA	18410786.27	NA	12049200.64	20993120.62	NA
A0A0C4DH29	IGHV1-3	18040929.34	30907382.45	21418644.9	24086942.14	26345820.17	33038959.31	18875557.04	15153688.32	19137596.44	NA	NA	NA	NA	NA	NA	NA	NA	NA	23873056.69	21333943.08	NA	34994204.18	NA	NA	24302668.55	NA	NA	59909677.27	NA	NA	NA	77052676.75	NA	34110831.23	NA	NA	NA	NA	23945568.99	NA	56675552.15	NA	NA	NA	26874826	NA	33984867.85	44934601.48
A0A3B3ITU8	ITPR1	17182511.25	12152251.2	3760118.177	61275987.82	13876653.48	19829883.8	22532652.75	23524771.93	NA	31302337.98	NA	13392703.53	NA	NA	NA	12126334.13	NA	11362488.74	13297021.56	11896595.52	NA	NA	9379761.659	18031636.6	8361760.379	NA	17414765.14	11048178.49	21855372.27	15983011.74	18277335.86	NA	10436061.13	10063554.22	15355388.71	14969142.39	NA	NA	10976441.28	NA	27888134.15	NA	8398305.503	NA	28350213.65	10768641.43	7827660.804	10181794.15
G3V5X4	SYNE2	NA	NA	16370617.84	14232472.99	NA	23567802.15	16811023.45	18198028.54	NA	NA	7539008.887	NA	13701636.59	16949377.41	14160162.72	NA	20661263.58	NA	NA	NA	12235658.6	14473385	12506270.59	NA	14633242.47	NA	23190054.14	13622195.96	15190961.38	NA	17091136.88	15188174.61	20296288.55	NA	NA	NA	11431189.49	NA	14046541.61	NA	NA	NA	NA	19056090.04	14346802.06	NA	14634824.2	NA
H0Y5A1	PTGDS	NA	4891867.54	6190211.469	7904247.575	5803280.981	8686925.926	7023183.974	11550237.29	7086001.433	NA	NA	NA	NA	NA	NA	NA	NA	NA	NA	7671496.304	NA	NA	NA	NA	5869976.152	NA	NA	NA	NA	NA	NA	NA	9610161.153	8436160.062	NA	NA	NA	NA	NA	NA	6018548.386	NA	NA	NA	NA	NA	6660483.634	7043988.036
H0YFX9	H2AFJ	NA	NA	NA	NA	NA	NA	NA	NA	34524208.79	44934601.48	NA	NA	6369049.586	2723029.971	4863347.588	5016586.405	NA	NA	25410853.13	NA	NA	NA	NA	NA	NA	24121778.42	80159050.93	18484522.61	31623855.17	140344774.3	4756809.542	NA	NA	NA	NA	7908039.959	93858254.85	9365168.379	NA	108593342.5	43578252.02	NA	NA	34250374.65	NA	NA	NA	NA
O15195	VILL	NA	NA	86850573.55	NA	NA	NA	NA	10792055.39	140170338.9	NA	112821540.3	185999169.8	115739390.4	126793530.5	124953611.1	168332006.8	205456440.9	NA	NA	NA	109190100.3	NA	155958406.1	121210527.9	NA	NA	NA	NA	NA	NA	130727137.4	147901364.6	NA	NA	NA	143676730.5	NA	NA	112456559.5	160070748.3	NA	92280274.92	126793530.5	168068095.4	130178775	NA	44741139.25	NA
P00918	CA2	NA	NA	4584880.745	2511180.796	2025127.526	6798811.106	2848927.381	4035816.433	NA	6354106.874	3272299.54	NA	2296779.839	1278578.008	NA	NA	2276267.949	3900969.475	5237192.131	NA	2867891.621	NA	2716627.764	2028275.995	NA	NA	NA	NA	NA	NA	2848927.381	NA	NA	NA	2530716.333	NA	NA	NA	NA	NA	NA	NA	NA	NA	NA	NA	679304.3235	1262864.059
P59666	DEFA3	16100339.65	23915154.11	18420460.42	8351445.222	22883888.15	8444421.97	10838130.45	5299288.595	13755932.35	NA	NA	10064252.4	NA	34498042.41	7908039.959	NA	10208050.69	9961445.537	13540097.31	16596483.01	6399227.05	9906519.516	25011469.07	7441474.893	16367942.98	7187473.714	9446782.647	NA	4148906.014	6530093.544	NA	32950429.59	6369049.586	20157993.53	11898213.41	NA	4057186.183	NA	19465477.9	NA	16498436.65	NA	NA	8617951.466	NA	NA	9500568.319	15272721.64
P69892	HBG2	NA	NA	NA	7671496.304	NA	NA	NA	7853026.081	NA	8351445.222	NA	4123859.804	NA	NA	3456769.856	4446913.692	NA	4934680.219	7001139.935	9110857.892	NA	NA	3616097.029	NA	NA	NA	3030935.531	NA	NA	NA	17394899.11	NA	NA	NA	5016586.405	NA	NA	NA	3577514.599	NA	4798656.965	NA	NA	NA	45856132.2	NA	NA	NA
Q12769	NUP160	7802457.09	NA	NA	NA	NA	NA	NA	NA	NA	11396728.31	NA	NA	NA	NA	NA	NA	NA	NA	NA	NA	NA	NA	NA	NA	NA	NA	NA	NA	7532067.763	14183768.02	NA	NA	NA	NA	NA	NA	10650710.96	NA	NA	18277335.86	NA	NA	NA	NA	NA	NA	NA	NA
Q15113	PCOLCE	NA	1255381.226	2514384.034	2690282.156	6339260.256	5907228.052	4042893.874	11081723.63	2696850.363	NA	NA	NA	NA	2058697.977	NA	NA	3528350.49	4211914.543	2318242.61	4573718.875	NA	2305857.93	NA	NA	2003642.692	3400558.936	2830444.771	NA	NA	4651459.242	3243038.777	3187251.901	3059470.984	1267470.754	NA	NA	NA	NA	4408783.145	1685690.323	2302812.186	2736093.933	3822859.715	NA	NA	NA	2501693.89	3054638.367
Q9HDC9	APMAP	4726123.653	6798811.106	3419425.391	4391303.749	3410389.472	4176622.637	3049836.828	3895157.737	4596115.094	NA	NA	NA	NA	NA	NA	NA	NA	NA	NA	2853622.56	NA	NA	NA	NA	2486280.153	NA	NA	NA	NA	NA	NA	NA	NA	6399227.05	NA	NA	NA	NA	NA	NA	4418222.629	NA	NA	NA	NA	NA	4366226.616	6174326.158
Q9UHG3	PCYOX1	8025642.971	6948130.215	3912674.705	5138133.586	11362488.74	7146260.652	8561636.086	NA	NA	NA	3433200.739	NA	6888086.988	10744290.91	NA	8525271.106	8192896.906	5311613.887	8340583.568	NA	NA	4809289.765	6299833.748	NA	NA	6660483.634	NA	NA	4335144.058	NA	8323570.136	4829627.896	NA	3428579.043	4641791.593	NA	NA	NA	7086001.433	4562628.786	NA	NA	4874348.141	NA	NA	NA	3546492.517	5509764.9
P08779	KRT16	2677396.756	2495469.676	NA	NA	4042893.874	679304.3235	2290825.078	1259842.146	NA	NA	9693539.736	NA	1264389.685	NA	68864888.81	2710246.048	2009684.087	NA	2053186.558	NA	NA	25713622.55	NA	NA	8845158.26	NA	NA	NA	2554505.399	NA	47942378.34	1662528.107	NA	5549441.248	NA	2719818.232	NA	44934601.48	6004317.093	NA	NA	NA	NA	NA	NA	NA	NA	3414892.858
A0A0J9YX35		NA	NA	31490891.84	94632266.04	55910537.3	1255381.226	NA	58299896.09	NA	1262864.059	NA	3304110.473	85365341.86	83221121.63	87350170.02	NA	NA	2025127.526	3094195.418	94632266.04	1267470.754	99132339.87	NA	3414892.858	NA	NA	1676248.962	NA	NA	32950429.59	2025127.526	1994721.753	NA	53798214.55	25983015.29	23978266.82	65013941.38	1262864.059	127524048.3	9555045.768	NA	NA	NA	4116254.729	15747664.68	2524119.365	48696438.1	13425993.8
A6NLM8	SSR4	NA	NA	NA	NA	NA	NA	NA	NA	NA	3564985.681	2524119.365	NA	NA	NA	NA	NA	5250554.063	5658613.374	5041720.474	NA	5701927.23	NA	NA	5138133.586	NA	4028784.215	3220298.984	4123859.804	3649439.869	4465206.852	NA	NA	NA	NA	2710246.048	3817095.089	2296779.839	5324018.697	NA	3243038.777	NA	3846307.722	2723029.971	3456769.856	NA	3433200.739	NA	NA
F5GZZ9	CD163	NA	NA	NA	NA	NA	NA	NA	NA	NA	NA	NA	NA	NA	NA	NA	679304.3235	NA	NA	NA	NA	NA	NA	NA	NA	NA	679304.3235	NA	1278578.008	NA	679304.3235	NA	1246709.532	NA	NA	679304.3235	NA	NA	NA	NA	NA	NA	NA	NA	NA	NA	NA	NA	NA
H7BY64	PRAP1	NA	NA	4057186.183	NA	2687029.732	NA	NA	NA	3260481.232	NA	NA	NA	NA	NA	NA	NA	NA	NA	NA	3564985.681	NA	NA	NA	NA	NA	NA	NA	NA	NA	NA	NA	NA	2031444.842	NA	NA	NA	NA	NA	NA	NA	NA	NA	NA	NA	NA	NA	NA	NA
K7ES25	PEPD	1678586.752	2012733.554	NA	NA	3049836.828	NA	2687029.732	NA	NA	NA	NA	NA	3059470.984	NA	2055933.112	4093739.703	4008798.237	2687029.732	NA	NA	3428579.043	NA	2318242.61	1688088.733	1669323.814	NA	NA	NA	3120000.733	NA	3410389.472	NA	2693555.631	1695377.712	3942466.734	NA	4229903.135	NA	1692932.275	NA	NA	NA	2544174.148	NA	3979536.816	NA	4194155.836	2690282.156
P01715		7569647.099	NA	9610161.153	NA	NA	66351562.09	NA	19757496.15	36507664.4	6711653.568	NA	11814622.84	NA	13622195.96	13095105.31	5885244.609	17926740.91	11595652.41	11232457.52	NA	8947531.756	11544807.03	NA	10615475.37	40810730.95	NA	4891867.54	6511005.275	16576213.49	28510500	NA	53556244.81	NA	NA	NA	NA	20010545.19	17472457.57	11732117.87	19535172.2	13552060.94	NA	NA	23619838.69	25511357.08	17139434.86	NA	NA
P09172	DBH	NA	NA	NA	NA	9555045.768	NA	4211914.543	NA	NA	NA	NA	5262782.255	3912674.705	5629025.568	NA	NA	4511952.823	4382890.948	NA	NA	5549441.248	NA	NA	NA	NA	NA	6948130.215	4309541.846	5984899.285	NA	3558781.651	2262164.313	6728773.465	NA	NA	NA	NA	NA	NA	NA	NA	4732094.194	4309541.846	7235321.002	5970303.349	NA	NA	3752406.399
P18065	IGFBP2	NA	4014853.725	NA	NA	3558781.651	5076828.379	2025127.526	3552617.39	4967519.491	NA	2872710.15	NA	4399771.001	NA	2897283.045	3603066.998	NA	NA	NA	NA	NA	2703504.429	4852419.886	5814763.443	2664835.517	NA	NA	NA	NA	5995061.876	NA	3979086.728	NA	NA	5211938.719	NA	NA	NA	2863104.382	NA	NA	NA	NA	NA	NA	NA	NA	NA
Q13103	SPP2	4185361.318	3877943.923	4956502.216	3752406.399	7418300.454	4014853.725	7418300.454	4746515.344	NA	NA	NA	12053715.46	7271500.346	8164036.855	NA	NA	NA	NA	NA	5669607.447	NA	11065279.93	11460196.22	NA	NA	NA	NA	NA	NA	5548958.275	NA	NA	NA	NA	NA	NA	4399771.001	NA	15105765.81	NA	NA	6578752.216	NA	NA	9503275.651	4257326.921	5636121.817	4573718.875
A0A075B7F0	IGHV3OR16-10	5769442.846	NA	NA	NA	NA	12735402.29	NA	NA	NA	NA	NA	NA	NA	NA	5249944.684	15665194.16	NA	NA	NA	NA	NA	NA	NA	NA	NA	NA	NA	NA	NA	NA	NA	NA	NA	NA	NA	NA	NA	NA	NA	NA	NA	NA	NA	NA	NA	NA	7187473.714	4767170.154
A0A087WSY4	IGHV4-31	22931090.85	12419421.21	7465621.658	13425993.8	8101631.876	16051524.1	13379430.24	10340762	23207399.76	NA	NA	NA	NA	NA	NA	NA	NA	NA	NA	NA	NA	NA	NA	NA	18640213.78	NA	NA	NA	NA	NA	NA	NA	13224578.35	26468452.7	NA	NA	NA	NA	NA	NA	19857604.55	NA	NA	NA	NA	NA	18425112.05	25611913.6
E9PFZ2	CP	NA	NA	NA	NA	NA	NA	NA	NA	NA	NA	NA	NA	NA	NA	NA	NA	NA	NA	NA	NA	NA	NA	NA	NA	NA	NA	NA	NA	NA	NA	NA	NA	NA	NA	NA	NA	NA	NA	NA	NA	NA	NA	NA	NA	NA	NA	NA	NA
P19320	VCAM1	2498571.872	NA	NA	2028275.995	679304.3235	2279142.404	1261348.244	2504835.921	679304.3235	2690282.156	NA	679304.3235	NA	NA	NA	NA	NA	NA	NA	1262864.059	NA	NA	NA	NA	NA	2018890.942	NA	NA	2334192.578	3670748.03	NA	3844481.554	679304.3235	NA	NA	NA	NA	NA	NA	NA	NA	NA	NA	NA	2551038.536	NA	NA	NA
P24592	IGFBP6	NA	NA	NA	NA	NA	NA	NA	NA	NA	4767170.154	2305857.93	1712952.25	2858348.128	NA	NA	1702810.552	4341625.631	NA	NA	NA	NA	2041075.652	2537400.678	4220879.825	NA	5470271.175	3390520.064	NA	NA	NA	NA	3003466.823	NA	NA	NA	3099287.895	NA	NA	679304.3235	4211914.543	NA	NA	NA	NA	679304.3235	4991780.886	NA	NA
Q08830	FGL1	2835021.277	10240317.32	8379500.73	9110857.892	NA	NA	5126109.599	3045066.068	5162415.794	NA	7128476.155	NA	NA	NA	NA	NA	NA	NA	NA	2293792.854	NA	8981638.809	NA	NA	10814585.81	NA	NA	NA	NA	NA	NA	NA	4956502.216	NA	NA	NA	NA	3414892.858	NA	NA	NA	3657142.481	NA	NA	NA	3783555.937	NA	NA
Q16777	HIST2H2AC	NA	NA	NA	NA	NA	NA	NA	NA	NA	18031636.6	NA	NA	NA	NA	NA	NA	9619773.06	NA	NA	NA	NA	7330504	NA	NA	NA	17568522.24	34146250.06	10744290.91	16276106.21	42223186.15	NA	4651459.242	NA	NA	NA	5617429.751	34920537.15	7671496.304	NA	47229349.86	NA	14471329.54	NA	16067022.67	8715067.918	7539008.887	NA	NA
X1WI22	SAR1A	NA	NA	NA	NA	NA	NA	NA	NA	NA	NA	4427723.809	4486061.054	4777597.825	3967015.366	3960817.04	NA	NA	NA	NA	NA	NA	4078974.948	NA	NA	NA	NA	NA	NA	NA	NA	5496515.666	4465206.852	NA	NA	2312009.531	NA	NA	1688088.733	NA	NA	NA	NA	3104414.322	NA	3114770.394	NA	NA	NA
A0A0C4DH90	IGKV3OR2-268	NA	NA	NA	NA	NA	NA	NA	NA	NA	9986461.122	NA	NA	NA	NA	NA	NA	NA	NA	NA	NA	NA	NA	NA	NA	NA	NA	NA	NA	NA	NA	NA	NA	NA	NA	NA	NA	NA	NA	NA	NA	NA	3481135.227	NA	5768499.539	NA	NA	NA	NA
A0A7P0TAI0	HSPA5	4021796.788	3390520.064	7930106.971	NA	NA	5444359.948	9961445.537	5948304.185	6205566.723	NA	NA	NA	NA	NA	NA	NA	NA	NA	NA	10884502.77	NA	NA	NA	NA	7084680.257	NA	NA	NA	NA	NA	NA	NA	4584880.745	4979499.326	NA	NA	NA	NA	NA	NA	NA	NA	NA	NA	NA	NA	4736286.924	NA
C9IZP8	C1S	NA	NA	NA	NA	NA	NA	NA	NA	NA	NA	NA	NA	NA	NA	NA	NA	10427850.96	NA	9600080.717	NA	8436160.062	NA	NA	7043988.036	NA	7593894.776	NA	NA	NA	NA	NA	NA	NA	NA	6267997.954	4676845.651	NA	7043988.036	NA	NA	NA	NA	8649256.832	NA	NA	NA	NA	NA
E7EUT5	GAPDH	NA	NA	NA	NA	NA	NA	NA	NA	27732078.89	NA	NA	NA	NA	NA	NA	NA	NA	NA	NA	15003019.95	NA	NA	NA	NA	NA	NA	NA	NA	NA	NA	NA	NA	NA	56675552.15	NA	NA	NA	NA	NA	NA	NA	NA	NA	NA	NA	NA	NA	NA
H0Y896	CFAP44	NA	14775935.49	10212001.91	NA	NA	NA	NA	NA	NA	NA	NA	NA	NA	NA	NA	NA	NA	NA	NA	17472457.57	NA	NA	NA	NA	NA	NA	NA	6699380.626	NA	NA	NA	NA	24192803.86	NA	NA	NA	NA	NA	NA	NA	NA	NA	NA	9154298.782	NA	NA	NA	15003019.95
H7C144	ACTN4	NA	NA	NA	NA	NA	NA	NA	NA	NA	NA	NA	NA	NA	NA	NA	NA	NA	NA	NA	NA	NA	NA	NA	NA	NA	NA	19215480.33	NA	NA	113636917.7	NA	NA	NA	NA	NA	NA	NA	NA	NA	59763382.21	NA	NA	NA	NA	NA	NA	NA	NA
J3KMX3	AFP	NA	NA	NA	NA	NA	NA	NA	NA	NA	NA	NA	NA	NA	NA	NA	NA	NA	NA	NA	NA	NA	NA	NA	NA	NA	NA	NA	NA	NA	NA	NA	NA	NA	NA	NA	NA	NA	NA	NA	NA	NA	NA	NA	NA	NA	NA	NA	NA
J3KPS3	ALDOA	NA	NA	NA	NA	NA	NA	NA	NA	NA	NA	NA	NA	NA	NA	6315910.294	NA	NA	NA	NA	6528973.997	NA	NA	NA	NA	NA	NA	NA	NA	NA	NA	NA	NA	6888086.988	NA	NA	NA	NA	NA	NA	NA	8204882.758	NA	NA	NA	NA	NA	NA	NA
J3KS13	CLTC	NA	NA	NA	NA	NA	NA	NA	NA	NA	NA	NA	NA	NA	NA	NA	NA	NA	NA	NA	NA	NA	NA	NA	NA	NA	NA	4349773.894	NA	NA	18137368	NA	NA	NA	NA	NA	NA	NA	NA	NA	NA	NA	NA	NA	NA	NA	NA	NA	NA
P01762		NA	NA	NA	NA	NA	NA	NA	NA	NA	NA	NA	NA	NA	NA	NA	NA	NA	NA	NA	NA	NA	NA	NA	NA	NA	NA	NA	NA	NA	NA	NA	NA	NA	NA	NA	NA	NA	NA	NA	NA	NA	NA	NA	NA	NA	NA	NA	NA
P01764	IGHV3-23	NA	NA	NA	NA	NA	NA	NA	NA	NA	NA	NA	NA	NA	NA	NA	NA	NA	NA	NA	NA	NA	NA	NA	28356418.28	NA	NA	13199376.39	NA	NA	43786677.29	NA	55366089.43	NA	NA	NA	NA	NA	NA	NA	NA	NA	NA	NA	NA	NA	NA	NA	NA
P01893	HLA-H	NA	NA	NA	NA	NA	6948130.215	6339260.256	NA	2034634.266	NA	NA	NA	NA	NA	NA	NA	NA	NA	NA	NA	NA	NA	NA	NA	4860464.843	NA	NA	NA	8013854.694	NA	NA	NA	NA	NA	NA	NA	NA	NA	NA	NA	NA	NA	NA	NA	NA	NA	3040325.792	NA
P0DP01		NA	NA	NA	NA	NA	NA	NA	NA	NA	NA	NA	NA	NA	NA	NA	NA	NA	NA	NA	NA	NA	NA	NA	NA	NA	NA	NA	NA	NA	50008377.11	NA	49139824.51	NA	NA	NA	NA	NA	NA	NA	NA	NA	NA	NA	NA	NA	NA	NA	NA
P15144	ANPEP	NA	NA	NA	NA	NA	NA	NA	NA	NA	2293792.854	NA	NA	NA	NA	NA	NA	NA	3049836.828	NA	NA	NA	NA	NA	NA	NA	NA	NA	NA	6561644.403	NA	NA	NA	NA	NA	NA	2897283.045	NA	NA	NA	NA	NA	NA	NA	NA	NA	2041075.652	NA	NA
P84090	ERH	NA	NA	NA	NA	NA	NA	NA	NA	NA	NA	NA	NA	NA	NA	NA	NA	NA	NA	NA	NA	NA	NA	NA	NA	NA	NA	8943283.992	NA	NA	26693325.56	NA	NA	NA	NA	NA	NA	NA	NA	NA	15796156.64	NA	NA	NA	NA	NA	NA	NA	NA
R4GN98	S100A6	NA	NA	NA	NA	NA	NA	NA	NA	NA	5814763.443	NA	NA	NA	NA	NA	NA	NA	4562628.786	4852419.886	NA	3266371.138	NA	NA	NA	NA	NA	5076828.379	3304110.473	3319107.179	12146115.07	NA	NA	NA	NA	NA	NA	5680310.978	NA	NA	13379430.24	NA	NA	NA	3099287.895	NA	NA	NA	NA
P02533	KRT14	NA	NA	NA	NA	NA	NA	NA	NA	NA	NA	21683640.16	NA	NA	NA	28351811.18	17611581.89	NA	NA	NA	NA	NA	42284139.53	NA	NA	NA	NA	NA	NA	NA	NA	43881636.32	5836085.886	NA	16224739.87	NA	NA	NA	60168677.83	NA	NA	54733851.7	NA	NA	NA	NA	NA	NA	8127263.563
Q7Z794	KRT77	NA	NA	NA	NA	NA	NA	NA	NA	NA	NA	NA	NA	NA	NA	NA	NA	NA	NA	NA	NA	NA	NA	NA	NA	NA	NA	NA	NA	NA	NA	NA	NA	NA	NA	NA	NA	NA	NA	NA	NA	NA	NA	NA	NA	NA	NA	NA	NA
A0A075B6J1	IGLV5-37	NA	NA	NA	NA	NA	NA	NA	NA	NA	NA	NA	NA	NA	NA	NA	NA	NA	1261348.244	NA	NA	NA	NA	NA	NA	NA	5101464.075	NA	NA	NA	1994721.753	NA	NA	NA	NA	NA	NA	NA	NA	NA	NA	NA	NA	NA	NA	NA	NA	NA	NA
A0A075B6K2	IGLV3-12	NA	NA	NA	4945556.021	NA	NA	NA	NA	8178841.686	NA	2703504.429	NA	NA	NA	NA	NA	2492387.115	NA	NA	NA	NA	3590207.294	3294278.195	4391303.749	17807301.86	NA	NA	5780044.943	NA	10062249.21	4934680.219	10689807.12	NA	NA	NA	NA	NA	NA	33324797.41	NA	NA	4526266.454	NA	3622676.978	NA	NA	NA	NA
A0A0B4J1V1	IGHV3-21	NA	NA	NA	NA	NA	NA	NA	NA	NA	NA	NA	NA	NA	NA	NA	NA	NA	NA	NA	NA	NA	NA	NA	NA	NA	NA	NA	NA	NA	NA	NA	NA	NA	NA	NA	NA	NA	NA	NA	NA	NA	NA	NA	NA	NA	NA	NA	NA
A0A0C4DH32	IGHV3-20	NA	1676248.962	NA	NA	NA	NA	19843565.91	NA	NA	NA	8716823.658	NA	NA	12908893.33	NA	NA	NA	NA	NA	13932917.51	18876671.02	NA	NA	NA	NA	NA	NA	NA	27029872.88	13624228.57	NA	NA	NA	NA	NA	NA	NA	NA	NA	NA	NA	NA	NA	NA	NA	NA	NA	NA
A0A0C4DH33	IGHV1-24	NA	114648876.5	11206262.48	NA	NA	NA	NA	NA	NA	NA	NA	NA	NA	NA	NA	NA	NA	NA	NA	NA	31331937.05	NA	NA	NA	NA	NA	NA	NA	NA	NA	NA	NA	NA	21262329.22	NA	NA	NA	NA	NA	23981761.2	NA	NA	NA	NA	NA	NA	NA	NA
A0A0G2JPR0		NA	NA	NA	NA	NA	NA	NA	NA	NA	NA	NA	NA	NA	NA	NA	NA	NA	NA	NA	NA	NA	NA	NA	NA	NA	NA	NA	NA	NA	NA	NA	NA	NA	NA	NA	NA	NA	NA	NA	NA	NA	NA	NA	NA	NA	NA	NA	NA
A0A0J9YVY3		NA	NA	NA	NA	NA	NA	NA	NA	NA	NA	NA	NA	NA	NA	NA	NA	NA	39059254.34	NA	NA	NA	NA	NA	NA	NA	NA	NA	NA	NA	NA	NA	15983011.74	NA	NA	NA	NA	NA	NA	NA	NA	NA	NA	NA	NA	NA	NA	NA	NA
A0A140TA29		NA	NA	NA	NA	NA	NA	NA	NA	NA	NA	NA	38602250.35	NA	NA	NA	NA	NA	NA	NA	NA	NA	NA	120437522	NA	NA	NA	NA	NA	NA	NA	NA	NA	NA	NA	NA	NA	NA	NA	NA	NA	NA	NA	NA	NA	NA	NA	NA	NA
A0A286YES5	IGHE	NA	NA	NA	NA	NA	NA	NA	NA	NA	NA	1697839.132	NA	NA	NA	NA	NA	NA	NA	NA	NA	NA	NA	NA	NA	NA	2680587.23	NA	NA	NA	NA	1261348.244	NA	NA	NA	NA	2055933.112	2031444.842	NA	NA	2507998.158	NA	NA	5780044.943	2055933.112	NA	NA	NA	NA
A0A2R8Y6G6	ENO1	NA	NA	NA	NA	NA	NA	NA	NA	NA	NA	NA	NA	NA	NA	NA	NA	NA	NA	NA	NA	NA	NA	NA	NA	NA	NA	NA	NA	NA	NA	NA	NA	NA	NA	NA	NA	NA	NA	NA	NA	NA	NA	NA	NA	NA	NA	NA	NA
A0A3F2YNX6	MYST3	NA	NA	NA	NA	NA	NA	NA	NA	NA	NA	NA	NA	NA	NA	NA	NA	NA	NA	NA	NA	NA	NA	NA	NA	NA	NA	NA	NA	NA	NA	NA	NA	NA	NA	NA	NA	NA	NA	NA	NA	NA	NA	NA	NA	NA	NA	68941561.37	NA
A0A7I2YQK6	HSPD1	NA	NA	NA	NA	NA	NA	NA	NA	NA	NA	NA	NA	NA	NA	NA	NA	NA	NA	NA	NA	NA	NA	NA	NA	NA	NA	NA	NA	NA	NA	NA	NA	NA	NA	NA	NA	NA	NA	NA	NA	NA	NA	NA	NA	NA	NA	NA	NA
A0A7P0MNE9	PRSS3	NA	NA	NA	NA	NA	NA	NA	NA	3423987.357	NA	4078974.948	NA	NA	NA	5927097.437	5583100.03	NA	NA	NA	4391303.749	NA	3074158.349	2892303.372	NA	NA	NA	NA	NA	NA	NA	5658613.374	3670748.03	3760118.177	3266371.138	NA	10702442.29	NA	NA	NA	NA	3069230.666	NA	NA	NA	NA	NA	NA	NA
A0A804HIV9	IARS	NA	NA	NA	NA	NA	NA	NA	NA	NA	NA	NA	NA	NA	NA	NA	NA	4881333.724	NA	NA	NA	NA	NA	NA	NA	NA	NA	NA	NA	NA	NA	NA	6188511.462	NA	NA	NA	NA	NA	NA	NA	NA	NA	NA	NA	NA	7749867.846	NA	NA	NA
A0A804HLB4		NA	NA	NA	NA	NA	NA	NA	NA	NA	NA	NA	NA	NA	NA	NA	NA	NA	NA	NA	NA	NA	NA	NA	NA	NA	NA	NA	NA	NA	NA	NA	NA	NA	NA	NA	NA	NA	NA	NA	NA	NA	NA	NA	NA	NA	NA	NA	NA
E0CX11	C7orf73	NA	NA	NA	NA	NA	NA	NA	NA	NA	NA	NA	NA	NA	NA	NA	NA	NA	NA	NA	NA	NA	NA	NA	NA	NA	NA	NA	NA	NA	NA	NA	NA	NA	NA	NA	NA	NA	NA	NA	NA	NA	NA	NA	NA	NA	NA	NA	NA
E7ES19	THBS4	NA	NA	NA	4573718.875	NA	NA	3900969.475	NA	NA	10181794.15	NA	NA	NA	NA	NA	NA	NA	8814399.856	NA	NA	NA	NA	NA	NA	NA	6122792.978	4176622.637	NA	NA	NA	NA	NA	NA	NA	NA	NA	11206262.48	NA	NA	NA	NA	NA	5941403.394	NA	6175714.033	NA	NA	NA
K7EP79	SBK3	NA	NA	NA	NA	NA	NA	NA	NA	NA	NA	NA	NA	NA	NA	NA	NA	NA	NA	NA	NA	NA	NA	NA	NA	NA	NA	NA	NA	NA	NA	NA	NA	NA	NA	NA	NA	NA	NA	NA	NA	NA	NA	NA	NA	NA	NA	NA	NA
P01743		NA	NA	NA	NA	NA	NA	NA	33611459.79	NA	NA	NA	NA	NA	NA	NA	NA	NA	NA	NA	NA	NA	NA	NA	NA	17203247.68	NA	NA	NA	NA	NA	NA	39836621.38	NA	15764031.26	NA	NA	NA	NA	13512038.99	NA	NA	NA	NA	NA	22101142.15	NA	NA	NA
P01763		NA	NA	NA	NA	NA	NA	NA	NA	NA	NA	NA	NA	NA	NA	NA	NA	NA	NA	NA	NA	NA	NA	NA	NA	NA	NA	NA	NA	NA	NA	NA	NA	NA	NA	NA	NA	NA	NA	NA	NA	NA	NA	NA	NA	NA	NA	NA	NA
P04040	CAT	NA	NA	NA	NA	NA	3877943.923	3744744.213	NA	NA	NA	NA	NA	NA	NA	NA	NA	NA	NA	NA	NA	NA	NA	NA	NA	NA	NA	NA	NA	NA	NA	NA	NA	NA	NA	NA	NA	NA	NA	NA	NA	NA	NA	NA	NA	NA	NA	NA	NA
P05062	ALDOB	NA	NA	NA	NA	NA	NA	3410389.472	NA	NA	NA	NA	NA	NA	NA	NA	NA	NA	NA	NA	NA	NA	NA	NA	NA	14358589.76	NA	NA	NA	NA	NA	NA	NA	NA	NA	NA	NA	6369049.586	NA	NA	NA	NA	NA	NA	NA	NA	NA	NA	NA
P0DP08		NA	NA	NA	NA	NA	NA	NA	NA	NA	NA	NA	NA	NA	NA	NA	NA	NA	NA	NA	NA	NA	NA	NA	NA	NA	NA	NA	NA	NA	NA	NA	NA	NA	NA	NA	NA	NA	NA	NA	NA	NA	NA	NA	NA	NA	NA	NA	NA
P0DSN7	IGKV1D-37	10486271.45	NA	2858348.128	8846782.346	NA	NA	NA	NA	NA	NA	NA	NA	NA	2324558.797	NA	NA	NA	NA	NA	NA	10722042.31	NA	NA	12120481.88	NA	NA	NA	NA	NA	NA	NA	NA	NA	NA	NA	NA	NA	NA	2299786.219	NA	NA	NA	NA	NA	NA	NA	NA	NA
P43121	MCAM	NA	NA	NA	NA	NA	NA	679304.3235	NA	1265925.218	NA	NA	NA	NA	NA	NA	NA	3385548.281	NA	NA	NA	NA	NA	NA	NA	NA	NA	NA	NA	NA	NA	NA	NA	NA	NA	NA	3299178.001	NA	NA	NA	NA	NA	NA	NA	NA	NA	NA	2018890.942	NA
P53396	ACLY	NA	NA	NA	NA	NA	NA	NA	NA	NA	NA	NA	NA	NA	NA	NA	NA	NA	NA	NA	NA	NA	NA	NA	NA	NA	NA	NA	NA	NA	NA	NA	NA	NA	NA	NA	NA	NA	NA	NA	NA	NA	NA	NA	NA	NA	NA	NA	NA
Q01650	SLC7A5	NA	NA	NA	NA	NA	NA	NA	NA	NA	4573718.875	NA	NA	NA	NA	NA	NA	NA	NA	NA	NA	NA	NA	NA	NA	NA	NA	3714581.959	NA	NA	2810367.238	NA	NA	NA	NA	NA	NA	2514384.034	NA	NA	4382890.948	NA	NA	NA	1276959.628	NA	NA	NA	NA
Q3LGB0	opn	NA	NA	NA	NA	NA	NA	NA	NA	NA	NA	NA	2058697.977	NA	NA	NA	NA	NA	6512796.369	NA	NA	NA	NA	NA	NA	NA	NA	NA	NA	NA	NA	NA	2477262.397	NA	NA	NA	NA	NA	NA	NA	NA	NA	NA	NA	NA	NA	NA	NA	NA
Q5H9A7	TIMP1	40496285.22	NA	NA	NA	NA	NA	NA	NA	NA	NA	NA	NA	NA	NA	NA	NA	NA	NA	NA	NA	NA	NA	NA	NA	NA	NA	NA	NA	NA	NA	NA	NA	NA	NA	NA	NA	NA	NA	NA	NA	NA	NA	NA	NA	NA	NA	NA	NA
Q5T749	KPRP	NA	NA	NA	NA	NA	NA	7229216.848	NA	NA	NA	NA	NA	NA	NA	NA	6960430.992	15505416.21	NA	NA	NA	NA	5712841.317	NA	NA	NA	NA	NA	NA	NA	NA	7418300.454	NA	NA	NA	NA	NA	NA	NA	NA	NA	NA	NA	NA	NA	NA	NA	NA	2293792.854
Q86WI1	PKHD1L1	NA	NA	NA	NA	NA	NA	NA	NA	NA	NA	NA	NA	NA	NA	NA	NA	NA	NA	NA	NA	NA	NA	NA	NA	NA	NA	NA	NA	NA	NA	NA	NA	NA	NA	NA	NA	NA	NA	NA	NA	NA	NA	NA	NA	NA	NA	NA	NA
Q9BUN1	MENT	NA	NA	NA	NA	NA	NA	NA	NA	NA	NA	NA	NA	NA	NA	NA	NA	NA	NA	NA	NA	NA	NA	NA	NA	NA	NA	NA	NA	NA	NA	NA	NA	NA	NA	NA	NA	NA	NA	NA	NA	NA	NA	NA	NA	NA	NA	NA	2028275.995
X6R8F3	LCN2	NA	NA	NA	NA	NA	NA	NA	NA	NA	NA	NA	NA	NA	NA	NA	NA	NA	NA	NA	NA	NA	NA	NA	NA	NA	NA	NA	NA	NA	NA	NA	NA	NA	NA	NA	NA	NA	NA	NA	NA	NA	NA	NA	NA	NA	NA	NA	NA
* OR: objective response; SD: stable disease; PD: progressive disease; NA: unknown.
[truncated: 20 more columns]
