# Supplementary material for: Plasma proteome profiling reveals biomarkers of chemotherapy resistance in patients with advanced colorectal cancer
Source: Quant Biol. 2024 Feb 14;12(2):215–24. doi: 10.1002/qub2.34 (PMC12806364; doi:10.1002/qub2.34)
Supplement: Supplementary file 5 — Table S4 [file QUB2-12-215-s006.csv]

Table S4. The results of drug susceptibility testing of CTCs.
Sample	raltitrexed/oxaliplatin	irinotecan/oxaliplatin/5-FU	irinotecan/cis-platinum/5-FU	irinotecan/5-FU	cis-platinum/5-FU	oxaliplatin/5-FU	capecitabine/oxaliplatin
1222	0.82	0.88	0.94	0.95	1.02	1.1	1.14
1223	0.89	0.71	0.84	0.91	0.97	1.05	1.12
1224	0.94	0.78	0.84	1.06	1.17	1.2	1.25
1237	1.03	0.77	0.85	1.02	1.07	1.11	1.14
1244	1.01	0.87	0.72	0.93	1.12	1.15	1.19
1251	0.84	1.1	1.14	1.18	1.2	1.19	1.38
1263	1.33	0.86	0.84	1.95	0.91	0.94	1.05
1265	1.68	0.81	0.78	1.61	1.16	1.17	1.28
1280	1.03	0.81	0.9	1.57	1.17	1.19	1.2
1284	1.34	0.83	0.78	1.16	1.11	1.04	1.2
1289		0.9	0.95	1.38	0.99	1.14	1.17
1329	1.71	0.73	0.81	1.03	1.11	1.07	1.18
1342	1.01	0.86	0.78	1.25	1.17	1.13	1.19
1348	0.92	0.76	0.82	0.86	1.08	1.15	1.21
1353	1.09	1	0.83	1.1	1.08	1.7	1.87
1354	1.25	0.94	0.82	1.24	1.09	1.1	1.22
1372	1.38	0.98	0.94	1.77	1.03	1.1	1.18
1384	1.21	0.95	0.84	1.3	1.11	1.16	1.18
1400	1.3	0.87	0.8	1.25	0.96	1.04	1.11
1401	1.43	0.86	0.83	1.19	1.05	1.04	1.08
1411	1.25	0.8	0.91	1.35	1.14	1.15	1.18
1477	1.64	0.71	0.84	1.62	1.19	1.01	1.2
1619	1.29	0.85	0.92	1.09	0.94	0.98	1.23
1626	0.81	1.03	0.94	1.42	1.13	1.17	1.27
1762	1.43	0.83	0.87	0.92	1.16	0.99	1.17
1763	1.8	0.85	0.92	1.7	1.14	0.98	1.16
1766	1.7	0.79	0.85	0.92	1.28	1.11	1.29
1816	1.72	0.8	0.98	1.42	1.07	0.99	1.09
2116	1.41	0.76	0.81	0.93	1.14	0.97	1.16
2153	1.18	0.82	0.92	0.94	1.6	1.53	1.7
2176	1.41	0.89	0.95	1.36	1.09	0.95	1.12
2189	1.2	0.81	0.7	1.21	1.03	0.96	1.09
2196	1.4	0.87	0.82	1.54	1.01	0.99	1.13
2209	1.44	0.93	0.74	1.43	0.97	0.96	1.01
2214	1.71	0.82	0.88	0.94	0.98	0.95	1.14
2233	0.8	0.93	1.08	1.19	1.5	1.4	1.56
2263	1.38	0.95	0.95	0.97	1.07	0.98	1.08
2272	1.65	0.79	0.81	1.57	1.09	0.97	1.16
2304	1.09	0.96	0.76	1.08	1.24	1.39	1.4
2318	0.82	0.86	0.93	1.27	1.51	1.41	1.57
2325	1.14	0.87	0.86	1.26	0.95	0.9	1.09
2328	1.41	0.94	0.95	1.17	1	0.96	1.04
2380	1.03	0.83	0.81	1.27	1.53	1.46	1.57
2401	1.76	0.8	0.93	1.16	1.66	1.56	1.67
2413	1.16	0.88	0.89	1.53	1.67	1.71	1.72
2453	1.1	0.84	0.77	1	1.62	1.69	1.76
2518	0.89	1.01	0.95	1.08	1.47	1.45	1.63
2529	0.81	0.82	0.87	1.37	1.02	0.96	1.13
2560	1.5	0.91	0.95	0.98	1.69	1.87	1.88
2571	0.91	0.84	0.79	1.17	1.72	1.59	1.74
2579	0.86	1	0.88	1.18	1.36	1.41	1.44
2583	1.18	0.81	0.85	1.72	1.72	1.71	1.87
2607	1.06	0.88	0.98	1	1.51	1.61	1.71
2624	1.52	0.96	0.91	1.09	1.78	1.72	1.84
2642		0.8		1.13	0.95	0.81
2672	0.84	0.85	0.93	1.77	1.59	1.42	1.6
2691	1.89	0.78	0.96	1.13	1.64	1.5	1.65
