# Supplementary material for: Plasma proteome profiling reveals biomarkers of chemotherapy resistance in patients with advanced colorectal cancer
Source: Quant Biol. 2024 Feb 14;12(2):215–24. doi: 10.1002/qub2.34 (PMC12806364; doi:10.1002/qub2.34)
Supplement: Supplementary file 6 — Table S5 [file QUB2-12-215-s005.csv]

Table S5. The Pearson correlation between protein levels and chemotherapy resistances.
Chemotherapy	Protein	r	P	Correlation
oxaliplatin/5-FU	IGLV1-40	-0.4538	0.0004	Negative
cis-platinum/5-FU	HBD	-0.438	0.0008	Negative
oxaliplatin/5-FU	IGLV1-47	-0.4368	0.0007	Negative
cis-platinum/5-FU	IGHV6-1	-0.4325	0.0008	Negative
capecitabine/oxaliplatin	HBD	-0.415	0.0018	Negative
irinotecan/5-FU	IGHV2-70D	-0.4038	0.0049	Negative
cis-platinum/5-FU	HBB	-0.3985	0.0021	Negative
capecitabine/oxaliplatin	IGHV6-1	-0.3976	0.0024	Negative
irinotecan/cis-platinum/5-FU	F5	-0.3946	0.0026	Negative
capecitabine/oxaliplatin	IGKV1-5	-0.3924	0.0028	Negative
capecitabine/oxaliplatin	IGLV1-40	-0.3889	0.0031	Negative
irinotecan/oxaliplatin/5-FU	PROZ	-0.3849	0.0083	Negative
Raltitrexed/oxaliplatin	SERPINF2	-0.3726	0.0051	Negative
oxaliplatin/5-FU	IGKV1-5	-0.3675	0.0049	Negative
irinotecan/5-FU	THBS1	-0.3635	0.0102	Negative
capecitabine/oxaliplatin	HBB	-0.3633	0.0059	Negative
oxaliplatin/5-FU	IGHV3-30-3	-0.3594	0.006	Negative
irinotecan/cis-platinum/5-FU	C6	-0.3574	0.0068	Negative
irinotecan/5-FU	S1PR1	-0.3561	0.0089	Negative
cis-platinum/5-FU	HBA1; HBA2	-0.3559	0.0066	Negative
cis-platinum/5-FU	IGHV4-34	-0.355	0.0067	Negative
oxaliplatin/5-FU	IGHV6-1	-0.3546	0.0068	Negative
capecitabine/oxaliplatin	CA1	-0.3541	0.0086	Negative
capecitabine/oxaliplatin	IGLV1-47	-0.3492	0.0084	Negative
capecitabine/oxaliplatin	IGHV4-34	-0.3479	0.0086	Negative
irinotecan/cis-platinum/5-FU	PROS1	-0.3463	0.0089	Negative
cis-platinum/5-FU	CA1	-0.3461	0.0096	Negative
cis-platinum/5-FU	IGHV3-30-3	-0.3443	0.0087	Negative
irinotecan/cis-platinum/5-FU	PROZ	-0.3439	0.0193	Negative
oxaliplatin/5-FU	IGKV3D-20	-0.3439	0.0088	Negative
irinotecan/cis-platinum/5-FU	CA1	-0.3418	0.0114	Negative
oxaliplatin/5-FU	HBB	-0.3397	0.0097	Negative
cis-platinum/5-FU	IGLV1-40	-0.3384	0.01	Negative
cis-platinum/5-FU	IGKV1-5	-0.337	0.0104	Negative
oxaliplatin/5-FU	HBD	-0.3358	0.0122	Negative
oxaliplatin/5-FU	IGKV1-33	-0.3352	0.0108	Negative
oxaliplatin/5-FU	IGLV3-10	-0.3316	0.0118	Negative
oxaliplatin/5-FU	IGHV4-34	-0.3314	0.0118	Negative
capecitabine/oxaliplatin	HBA1; HBA2	-0.3214	0.0157	Negative
cis-platinum/5-FU	IGLV2-14	-0.3177	0.0217	Negative
capecitabine/oxaliplatin	ECM1	-0.3176	0.0171	Negative
cis-platinum/5-FU	IGHV3-49	-0.3151	0.017	Negative
capecitabine/oxaliplatin	IGKV3D-20	-0.3143	0.0183	Negative
cis-platinum/5-FU	IGKV1-33	-0.313	0.0178	Negative
oxaliplatin/5-FU	IGHV3-49	-0.313	0.0177	Negative
irinotecan/5-FU	A0A8I5KW61	-0.3126	0.0324	Negative
oxaliplatin/5-FU	IGLV1-51	-0.3121	0.0181	Negative
irinotecan/cis-platinum/5-FU	C8A	-0.3095	0.0203	Negative
capecitabine/oxaliplatin	F13A1	-0.3064	0.0216	Negative
oxaliplatin/5-FU	IGHG4	-0.3044	0.0213	Negative
irinotecan/oxaliplatin/5-FU	IGHG4	-0.3038	0.0216	Negative
oxaliplatin/5-FU	CA1	-0.301	0.0256	Negative
irinotecan/cis-platinum/5-FU	C16orf46	-0.2987	0.0253	Negative
cis-platinum/5-FU	F13A1	-0.2987	0.024	Negative
capecitabine/oxaliplatin	IGLV3-10	-0.2956	0.027	Negative
oxaliplatin/5-FU	HBA1; HBA2	-0.2955	0.0257	Negative
irinotecan/cis-platinum/5-FU	PLG	-0.2933	0.0282	Negative
capecitabine/oxaliplatin	IGHV3-30-3	-0.2926	0.0286	Negative
irinotecan/5-FU	IGKV4-1	-0.2914	0.0278	Negative
cis-platinum/5-FU	IGLV1-47	-0.2907	0.0282	Negative
irinotecan/oxaliplatin/5-FU	C4B_2; C4B	-0.2865	0.0307	Negative
irinotecan/5-FU	PRSS1	-0.2857	0.0363	Negative
capecitabine/oxaliplatin	GPLD1	-0.2837	0.0341	Negative
irinotecan/cis-platinum/5-FU	IGHG4	-0.2812	0.0358	Negative
capecitabine/oxaliplatin	IGKV1-33	-0.2803	0.0364	Negative
oxaliplatin/5-FU	CFH	-0.2797	0.0351	Negative
irinotecan/cis-platinum/5-FU	F2	-0.2757	0.0397	Negative
irinotecan/5-FU	IGKV6D-21	-0.2738	0.0393	Negative
Raltitrexed/oxaliplatin	BTD	-0.2719	0.0446	Negative
irinotecan/5-FU	IGKV1-8	-0.271	0.0415	Negative
oxaliplatin/5-FU	F13A1	-0.269	0.0431	Negative
Raltitrexed/oxaliplatin	CPB2	-0.268	0.0479	Negative
cis-platinum/5-FU	IGKV3D-20	-0.2667	0.0449	Negative
irinotecan/cis-platinum/5-FU	ADIPOQ	-0.2654	0.0481	Negative
irinotecan/oxaliplatin/5-FU	APOA4	0.2611	0.0498	Positive
irinotecan/5-FU	PROC	0.2613	0.0496	Positive
cis-platinum/5-FU	C8B	0.2643	0.0469	Positive
irinotecan/cis-platinum/5-FU	IGLC7	0.2644	0.0489	Positive
cis-platinum/5-FU	IGKV1-27	0.2653	0.0481	Positive
capecitabine/oxaliplatin	ITIH1	0.2657	0.0478	Positive
irinotecan/cis-platinum/5-FU	IGHA2	0.2659	0.0476	Positive
irinotecan/cis-platinum/5-FU	KRT2	0.2672	0.0465	Positive
oxaliplatin/5-FU	C3	0.2675	0.0443	Positive
irinotecan/cis-platinum/5-FU	IGHV3OR16-12	0.2691	0.0449	Positive
irinotecan/oxaliplatin/5-FU	FCGR3A	0.27	0.0442	Positive
oxaliplatin/5-FU	GP1BA	0.2727	0.046	Positive
capecitabine/oxaliplatin	SERPINC1	0.2738	0.0411	Positive
oxaliplatin/5-FU	AZGP1	0.2743	0.0389	Positive
capecitabine/oxaliplatin	C8B	0.2752	0.0401	Positive
cis-platinum/5-FU	CFHR2	0.2761	0.0394	Positive
cis-platinum/5-FU	IGHV3-13	0.2764	0.0392	Positive
oxaliplatin/5-FU	CLU	0.2771	0.0369	Positive
irinotecan/5-FU	CA1	0.2786	0.0394	Positive
cis-platinum/5-FU	APOF	0.2809	0.0343	Positive
capecitabine/oxaliplatin	C3	0.2827	0.0347	Positive
irinotecan/oxaliplatin/5-FU	C1S	0.2844	0.0321	Positive
irinotecan/5-FU	F2	0.2845	0.032	Positive
oxaliplatin/5-FU	AMBP	0.2852	0.0315	Positive
cis-platinum/5-FU	GP1BA	0.2857	0.0362	Positive
irinotecan/oxaliplatin/5-FU	SELL	0.2892	0.0291	Positive
oxaliplatin/5-FU	SERPINA3	0.2892	0.0291	Positive
cis-platinum/5-FU	CLU	0.2893	0.029	Positive
oxaliplatin/5-FU	ITIH1	0.2898	0.0288	Positive
cis-platinum/5-FU	ITIH4	0.2899	0.0287	Positive
capecitabine/oxaliplatin	SERPINF2	0.2909	0.0296	Positive
oxaliplatin/5-FU	APOF	0.2922	0.0274	Positive
cis-platinum/5-FU	KNG1	0.2925	0.0272	Positive
irinotecan/cis-platinum/5-FU	SERPINA7	0.2932	0.0283	Positive
irinotecan/5-FU	C4BPB	0.2946	0.0261	Positive
oxaliplatin/5-FU	SERPINC1	0.2966	0.025	Positive
cis-platinum/5-FU	AGT	0.2974	0.0247	Positive
capecitabine/oxaliplatin	CFHR2	0.2985	0.0269	Positive
Raltitrexed/oxaliplatin	AIFM1	0.2995	0.0294	Positive
cis-platinum/5-FU	SERPINC1	0.3018	0.0225	Positive
capecitabine/oxaliplatin	SERPINA6	0.3019	0.0238	Positive
cis-platinum/5-FU	IGHV2-70D	0.3024	0.0388	Positive
capecitabine/oxaliplatin	IGHV2-70D	0.3091	0.0366	Positive
capecitabine/oxaliplatin	SERPINA3	0.3093	0.0204	Positive
oxaliplatin/5-FU	SERPINA6	0.3102	0.0189	Positive
irinotecan/5-FU	PRG4	0.3117	0.0194	Positive
oxaliplatin/5-FU	IGHV2-70D	0.3134	0.0319	Positive
capecitabine/oxaliplatin	ITIH4	0.3159	0.0177	Positive
oxaliplatin/5-FU	ITIH4	0.3166	0.0164	Positive
irinotecan/cis-platinum/5-FU	IGKV1-12	0.3175	0.0404	Positive
oxaliplatin/5-FU	SERPINF2	0.3218	0.0147	Positive
capecitabine/oxaliplatin	IGHV3OR16-9	0.327	0.018	Positive
cis-platinum/5-FU	C3	0.3282	0.0127	Positive
cis-platinum/5-FU	SERPINA7	0.3301	0.0122	Positive
irinotecan/cis-platinum/5-FU	IGKV3-20	0.3363	0.0113	Positive
irinotecan/cis-platinum/5-FU	IGHV3OR16-9	0.3412	0.0133	Positive
cis-platinum/5-FU	AMBP	0.3413	0.0094	Positive
irinotecan/oxaliplatin/5-FU	VASN	0.3419	0.0114	Positive
oxaliplatin/5-FU	SERPINA7	0.3428	0.009	Positive
capecitabine/oxaliplatin	AGT	0.3443	0.0094	Positive
irinotecan/oxaliplatin/5-FU	FCGBP	0.3498	0.0076	Positive
irinotecan/oxaliplatin/5-FU	CD5L	0.3507	0.0075	Positive
cis-platinum/5-FU	ORM1	0.3542	0.0069	Positive
irinotecan/cis-platinum/5-FU	IGHV2-26	0.3553	0.0105	Positive
irinotecan/5-FU	ITIH4	0.3563	0.0065	Positive
capecitabine/oxaliplatin	ORM1	0.3645	0.0057	Positive
irinotecan/oxaliplatin/5-FU	IGHM	0.3664	0.0051	Positive
irinotecan/oxaliplatin/5-FU	SERPINA5	0.3756	0.0043	Positive
cis-platinum/5-FU	SERPING1	0.3776	0.0038	Positive
oxaliplatin/5-FU	ORM1	0.3779	0.0038	Positive
oxaliplatin/5-FU	CFHR2	0.3825	0.0036	Positive
capecitabine/oxaliplatin	SERPING1	0.3868	0.0032	Positive
oxaliplatin/5-FU	AGT	0.3891	0.0028	Positive
irinotecan/oxaliplatin/5-FU	PI16	0.3908	0.0027	Positive
irinotecan/cis-platinum/5-FU	IGHV5-51	0.4072	0.0018	Positive
oxaliplatin/5-FU	SERPING1	0.4172	0.0012	Positive
