# Supplementary material for: Plasma proteome profiling reveals biomarkers of chemotherapy resistance in patients with advanced colorectal cancer
Source: Quant Biol. 2024 Feb 14;12(2):215–24. doi: 10.1002/qub2.34 (PMC12806364; doi:10.1002/qub2.34)
Supplement: Supplementary file 7 — Table S6 [file QUB2-12-215-s001.csv]

Table S6. Detailed clinical information of 79 CRC patients used in a validation cohort.
Sample	Age	Sex	Cancer Type	Cancer Stage	Response Evaluation*	Treatment
1456	66	Female	Colorectal Cancer	IV	PD	Oxaliplatin/CF/5-FU
1522	58	Female	Colorectal Cancer	IV	PD	Irinotecan/5-FU
1734	58	Male	Colorectal Cancer	IV	PD	Irinotecan/CF/5-FU
1736	53	Female	Colorectal Cancer	IV	PD	Irinotecan/5-FU
2080	57	Male	Colorectal Cancer	IV	PD	Irinotecan/Oxaliplatin/CF/5-FU
2204	57	Female	Colorectal Cancer	IV	PD	Oxaliplatin/Irinotecan/CF/5-FU
2367	53	Female	Colorectal Cancer	IV	PD	Capecitabine
2395	67	Male	Colorectal Cancer	IV	PD	Oxaliplatin/Irinotecan/CF/5-FU
2706	59	Female	Colorectal Cancer	IV	PD	Raltitrexed
2719	68	Male	Colorectal Cancer	IV	PD	Irinotecan/CF/5-FU
2733	54	Female	Colorectal Cancer	IV	PD	Irinotecan/5-FU
2754	57	Female	Colorectal Cancer	IV	PD	Oxaliplatin/CF/5-FU
2848	54	Male	Colorectal Cancer	IV	PD	Irinotecan/CF/5-FU
1422	54	Male	Colorectal Cancer	III	SD	Oxaliplatin/CF/5-FU
1443	50	Male	Colorectal Cancer	IV	SD	Oxaliplatin/5-FU/CF
1488	63	Male	Colorectal Cancer	III	SD	Oxaliplatin/CF/5-FU
1527	56	Male	Colorectal Cancer	IV	SD	Oxaliplatin/5-FU
1529	67	Male	Colorectal Cancer	IV	SD	Irinotecan/CF/5-FU
1548	61	Male	Colorectal Cancer	IV	SD	Irinotecan/CF/5-FU
1554	58	Female	Colorectal Cancer	IV	SD	Irinotecan/CF/5-FU
1568	70	Male	Colorectal Cancer	IV	SD	Oxaliplatin/5-FU
1592	59	Male	Colorectal Cancer	IV	SD	Oxaliplatin/CF/5-FuU
1600	52	Female	Colorectal Cancer	IV	SD	Oxaliplatin/Irinotecan/5-FU
1607	56	Male	Colorectal Cancer	III	SD	Oxaliplatin/CF/5-FU
1683	65	Female	Colorectal Cancer	IV	SD	Irinotecan/CF/5-FU
1687	62	Female	Colorectal Cancer	IV	SD	Oxaliplatin/CF/5-FU
1707	68	Female	Colorectal Cancer	III	SD	Oxaliplatin/CF/5-FU
1756	54	Male	Colorectal Cancer	III	SD	Oxaliplatin/CF/5-FU
1806	59	Male	Colorectal Cancer	IV	SD	Irinotecan/CF/5-FU
1842	59	Male	Colorectal Cancer	IV	SD	Oxaliplatin/5-FU/CF
1857	50	Male	Colorectal Cancer	IV	SD	Oxaliplatin/5-FU/CF
1869	52	Female	Colorectal Cancer	IV	SD	Oxaliplatin/Irinotecan/5-FU
1976	52	Male	Colorectal Cancer	III	SD	Oxaliplatin/Irinotecan/5-FU/CF
2034	55	Male	Colorectal Cancer	III	SD	Oxaliplatin/Capecitabine
2167	52	Female	Colorectal Cancer	IV	SD	Oxaliplatin/5-FU
2233	56	Female	Colorectal Cancer	III	SD	Oxaliplatin/CF/5-FU
2251	66	Male	Colorectal Cancer	IV	SD	Capecitabine
2270	52	Female	Colorectal Cancer	III	SD	Oxaliplatin/CF/5-FU
2286	58	Male	Colorectal Cancer	IV	SD	Irinotecan/CF/5-FU
2290	52	Male	Colorectal Cancer	III	SD	Oxaliplatin/CF/5-FU
2465	55	Female	Colorectal Cancer	IV	SD	Irinotecan/CF/5-FU
2509	67	Male	Colorectal Cancer	III	SD	Oxaliplatin/CF/5-FU
2516	51	Male	Colorectal Cancer	IV	SD	Capecitabine
2517	66	Male	Colorectal Cancer	IV	SD	Irinotecan/CF/5-FU
2545	63	Male	Colorectal Cancer	III	SD	Oxaliplatin/CF/5-FU
2690	59	Male	Colorectal Cancer	III	SD	Oxaliplatin/CF/5-FU
2735	52	Female	Colorectal Cancer	IV	SD	Oxaliplatin/CF/5-FU/Irinotecan
2741	64	Male	Colorectal Cancer	IV	SD	Irinotecan/CF/5-FU
2774	59	Male	Colorectal Cancer	III	SD	Oxaliplatin/CF/5-FU
2836	61	Male	Colorectal Cancer	III	SD	Oxaliplatin/Capecitabine
2847	65	Male	Colorectal Cancer	III	SD	Oxaliplatin/CF/5-FU
1269	65	Male	Colorectal Cancer	III	OR	Capecitabine/Oxaliplatin
1276	54	Male	Colorectal Cancer	IV	OR	Oxaliplatin/Irinotecan/CF/5-FU
1377	57	Male	Colorectal Cancer	IV	OR	Irinotecan/CF/5-FU
1381	61	Male	Colorectal Cancer	IV	OR	Irinotecan/Oxaliplatin/CF/5-FU
2851	61	Male	Colorectal Cancer	IV	OR	Irinotecan/Oxaliplatin/CF/5-FU
1525	69	Male	Colorectal Cancer	IV	OR	Oxaliplatin/Capecitabine
1574	58	Male	Colorectal Cancer	III	OR	Oxaliplatin/CF/5-FU
1702	52	Female	Colorectal Cancer	III	OR	Oxaliplatin/CF/5-FU
1732	68	Male	Colorectal Cancer	IV	OR	Oxaliplatin/Irinotecan/5-FU
1744	63	Male	Colorectal Cancer	III	OR	Oxaliplatin/CF/5-FU
1768	69	Female	Colorectal Cancer	IV	OR	Oxaliplatin/CF/5-FU
1838	66	Female	Colorectal Cancer	III	OR	Oxaliplatin/CF/5-FU
1883	59	Male	Colorectal Cancer	IV	OR	Oxaliplatin/Irinotecan/CF/5-FU
1933	54	Female	Colorectal Cancer	IV	OR	Oxaliplatin/CF/5-FU
1946	58	Male	Colorectal Cancer	IV	OR	Oxaliplatin/CF/5-FU
1997	68	Male	Colorectal Cancer	IV	OR	Oxaliplatin/Irinotecan/5-FU
2011	59	Female	Colorectal Cancer	III	OR	Oxaliplatin/Capecitabine
2021	50	Female	Colorectal Cancer	III	OR	Oxaliplatin/Capecitabine
2102	54	Female	Colorectal Cancer	III	OR	Oxaliplatin/CF/5-FU
2128	59	Male	Colorectal Cancer	III	OR	Oxaliplatin/CF/5-FU
2136	56	Male	Colorectal Cancer	IV	OR	Capecitabine
2219	67	Male	Colorectal Cancer	IV	OR	Capecitabine
2450	61	Male	Colorectal Cancer	III	OR	Oxaliplatin/Capecitabine
2493	58	Male	Colorectal Cancer	III	OR	Oxaliplatin/Capecitabine
2662	65	Male	Colorectal Cancer	III	OR	Oxaliplatin/Capecitabine
2766	50	Male	Colorectal Cancer	IV	OR	Oxaliplatin/CF/5-FU/Irinotecan
2786	68	Female	Colorectal Cancer	III	OR	Oxaliplatin/CF/5-FU
2807	62	Female	Colorectal Cancer	III	OR	Oxaliplatin/CF/5-FU
* OR: objective response; SD: stable disease; PD: progressive disease; NA: unknown.
